# Supplementary material for: 2,2′-Bi(9,9-di­ethyl­fluorene)
Source: Acta Crystallogr Sect E Struct Rep Online. 2014 Jan 22;70(Pt 2):o185. doi: 10.1107/S1600536814001378 (PMC3998337; doi:10.1107/S1600536814001378)
Supplement: Supplementary file 1 [file e-70-0o185-sup1.cif]

##############################################################################
#                                                                            #
# This CIF contains the data in a paper accepted for publication in          #
# Acta Crystallographica Section E. It conforms to the requirements of       #
# Notes for Authors for Acta Crystallographica Section E, and has been       #
# peer reviewed under the auspices of the IUCr Commission on Journals.       #
#                                                                            #
# Full details of the Crystallographic Information File format               #
# are given in the paper "The Crystallographic Information File (CIF):       #
# a New Standard Archive File for Crystallography" by S. R. Hall, F. H.      #
# Allen and I. D. Brown [Acta Cryst. (1991), A47, 655-685].                  #
#                                                                            #
# The current version of the core CIF dictionary is obtainable from          #
# ftp://ftp.iucr.org/pub/cif_core.dic.                                       #
#                                                                            #
# Software is freely available for graphical display of the structure(s)     #
# in this CIF. For information consult the CIF software page                 #
# http://www.iucr.org/resources/cif/software.                                #
#                                                                            #
# This file may be used for bona fide research purposes within the           #
# scientific community so long as proper attribution is given to the journal # 
# article from which it was obtained.                                        #
#                                                                            #
##############################################################################
data_I
_database_code_depnum_ccdc_archive 'CCDC 982343'
_audit_creation_method     SHELXL-97
_chemical_name_systematic
;
 9,9,9',9'-Tetraethyl-2,2'-bi(9<i>H</i>-fluorene)
;
_chemical_name_common
;
2,2'-Bi(9,9-diethylfluorene)
;
_chemical_formula_moiety     'C34 H34'
_chemical_formula_sum     'C34 H34'
_chemical_formula_weight     442.61
_chemical_melting_point     ?
_symmetry_cell_setting     triclinic
_symmetry_space_group_name_H-M     'P -1'
_symmetry_space_group_name_Hall     '-P 1'
loop_
    _symmetry_equiv_pos_as_xyz
    'x, y, z'
    '-x, -y, -z'
_cell_length_a     12.3149(6)
_cell_length_b     14.8415(7)
_cell_length_c     15.8795(8)
_cell_angle_alpha     69.7250(10)
_cell_angle_beta     89.3680(10)
_cell_angle_gamma     73.4330(10)
_cell_volume     2597.0(2)
_cell_formula_units_Z     4
_cell_measurement_reflns_used     6198
_cell_measurement_theta_min     2.31
_cell_measurement_theta_max     28.26
_cell_measurement_temperature     173(2)
_exptl_crystal_description     block
_exptl_crystal_colour     colourless
_exptl_crystal_size_max     0.40
_exptl_crystal_size_mid     0.35
_exptl_crystal_size_min     0.25
_exptl_crystal_density_diffrn     1.132
_exptl_crystal_density_meas     ?
_exptl_crystal_density_method     'not measured'
_exptl_crystal_F_000     952
_exptl_absorpt_coefficient_mu     0.063
_exptl_absorpt_correction_type     multi-scan
_exptl_absorpt_process_details     '(<i>SADABS</i>; Sheldrick, 1996)'
_exptl_absorpt_correction_T_min     0.9750
_exptl_absorpt_correction_T_max     0.9843
_exptl_special_details     ?
_diffrn_ambient_temperature     173(2)
_diffrn_radiation_type     MoK\a
_diffrn_radiation_wavelength     0.71073
_diffrn_radiation_source     'fine-focus sealed tube'
_diffrn_radiation_monochromator     graphite
_diffrn_measurement_device_type     'Bruker APEXII CCD area detector'
_diffrn_measurement_method     '\f and \w scans'
_diffrn_detector_area_resol_mean     ?
_diffrn_reflns_number     14768
_diffrn_reflns_av_R_equivalents     0.0317
_diffrn_reflns_av_sigmaI/netI     0.0481
_diffrn_reflns_theta_min     1.37
_diffrn_reflns_theta_max     26.00
_diffrn_reflns_theta_full     26.00
_diffrn_measured_fraction_theta_max     0.980
_diffrn_measured_fraction_theta_full     0.980
_diffrn_reflns_limit_h_min     -12
_diffrn_reflns_limit_h_max     15
_diffrn_reflns_limit_k_min     -18
_diffrn_reflns_limit_k_max     18
_diffrn_reflns_limit_l_min     -19
_diffrn_reflns_limit_l_max     14
_refine_special_details
;
Refinement of <i>F</i>^2^ against ALL reflections. The weighted <i>R</i>-factor
<i>wR</i> and goodness of fit <i>S</i> are based on <i>F</i>^2^, conventional
<i>R</i>-factors <i>R</i> are based on <i>F</i>, with <i>F</i> set to zero for
negative <i>F</i>^2^. The threshold expression of <i>F</i>^2^ >
\s(<i>F</i>^2^) is used only for calculating <i>R</i>-factors(gt) <i>etc</i>.
and is not relevant to the choice of reflections for refinement.
<i>R</i>-factors based on <i>F</i>^2^ are statistically about twice as large
as those based on <i>F</i>, and <i>R</i>-factors based on ALL data will be
even larger.
;
_reflns_number_total     10001
_reflns_number_gt     7320
_reflns_threshold_expression     I>2\s(I)
_refine_ls_structure_factor_coef     Fsqd
_refine_ls_matrix_type     full
_refine_ls_R_factor_all     0.0846
_refine_ls_R_factor_gt     0.0585
_refine_ls_wR_factor_gt     0.1195
_refine_ls_wR_factor_ref     0.1350
_refine_ls_goodness_of_fit_ref     1.077
_refine_ls_restrained_S_all     1.077
_refine_ls_number_reflns     10001
_refine_ls_number_parameters     613
_refine_ls_number_restraints     0
_refine_ls_hydrogen_treatment     constr
_refine_ls_weighting_scheme     calc
_refine_ls_weighting_details
         'calc w=1/[\s^2^(Fo^2^)+(0.0373P)^2^+1.6362P] where P=(Fo^2^+2Fc^2^)/3'
_atom_sites_solution_hydrogens     geom
_atom_sites_solution_primary     direct
_atom_sites_solution_secondary     difmap
_refine_ls_shift/su_max     0.000
_refine_ls_shift/su_mean     <0.001
_refine_diff_density_max     0.269
_refine_diff_density_min     -0.255
_refine_ls_extinction_method     none
_refine_ls_extinction_coef     ?
loop_
    _atom_type_symbol
    _atom_type_description
    _atom_type_scat_dispersion_real
    _atom_type_scat_dispersion_imag
    _atom_type_scat_source
    'C' 'C' 0.0033 0.0016
                         'International Tables Vol C Tables 4.2.6.8 and 6.1.1.4'
    'H' 'H' 0.0000 0.0000
                         'International Tables Vol C Tables 4.2.6.8 and 6.1.1.4'
_computing_data_collection     '<i>APEX2</i> (Bruker, 2006)'
_computing_cell_refinement     '<i>SAINT</i> (Bruker, 2006)'
_computing_data_reduction     '<i>SAINT</i> (Bruker, 2006)'
_computing_structure_solution     '<i>SHELXS97</i> (Sheldrick, 2008)'
_computing_structure_refinement     '<i>SHELXL97</i> (Sheldrick, 2008)'
_computing_molecular_graphics     '<i>SHELXTL</i> (Sheldrick, 2008)'
_computing_publication_material     '<i>SHELXTL</i> (Sheldrick, 2008)'
loop_
    _atom_site_type_symbol
    _atom_site_label
    _atom_site_fract_x
    _atom_site_fract_y
    _atom_site_fract_z
    _atom_site_U_iso_or_equiv
    _atom_site_adp_type
    _atom_site_calc_flag
    _atom_site_refinement_flags
    _atom_site_occupancy
    _atom_site_symmetry_multiplicity
    _atom_site_disorder_assembly
    _atom_site_disorder_group
    C C1 0.34960(19) 0.12638(16) 0.07528(15) 0.0320(5) Uani d . 1 1 . .
    C C2 0.33666(18) 0.21742(16) -0.01130(15) 0.0315(5) Uani d . 1 1 . .
    C C3 0.3600(2) 0.21887(18) -0.09731(16) 0.0408(6) Uani d . 1 1 . .
    H H3 0.3901 0.1578 -0.1081 0.049 Uiso calc R 1 1 . .
    C C4 0.3385(2) 0.31178(19) -0.16778(16) 0.0425(6) Uani d . 1 1 . .
    H H4 0.3540 0.3138 -0.2270 0.051 Uiso calc R 1 1 . .
    C C5 0.2948(2) 0.40117(17) -0.15222(16) 0.0366(5) Uani d . 1 1 . .
    H H5 0.2801 0.4637 -0.2010 0.044 Uiso calc R 1 1 . .
    C C6 0.27234(18) 0.39989(16) -0.06604(15) 0.0303(5) Uani d . 1 1 . .
    H H6 0.2427 0.4610 -0.0553 0.036 Uiso calc R 1 1 . .
    C C7 0.29396(16) 0.30763(16) 0.00414(14) 0.0266(5) Uani d . 1 1 . .
    C C8 0.27622(16) 0.28309(15) 0.10035(14) 0.0254(4) Uani d . 1 1 . .
    C C9 0.23575(17) 0.34442(15) 0.14993(14) 0.0273(5) Uani d . 1 1 . .
    H H9 0.2155 0.4156 0.1219 0.033 Uiso calc R 1 1 . .
    C C10 0.22538(17) 0.30043(15) 0.24073(14) 0.0271(5) Uani d . 1 1 . .
    H H10 0.1978 0.3424 0.2747 0.033 Uiso calc R 1 1 . .
    C C11 0.25446(16) 0.19547(15) 0.28429(14) 0.0247(4) Uani d . 1 1 . .
    C C12 0.29613(17) 0.13462(15) 0.23337(14) 0.0273(5) Uani d . 1 1 . .
    H H12 0.3170 0.0634 0.2612 0.033 Uiso calc R 1 1 . .
    C C13 0.30680(17) 0.17834(15) 0.14255(14) 0.0267(5) Uani d . 1 1 . .
    C C14 0.23690(16) 0.15167(15) 0.38076(14) 0.0245(4) Uani d . 1 1 . .
    C C15 0.24091(16) 0.20295(15) 0.43988(14) 0.0258(5) Uani d . 1 1 . .
    H H15 0.2596 0.2644 0.4188 0.031 Uiso calc R 1 1 . .
    C C16 0.21796(17) 0.16465(15) 0.52783(14) 0.0260(5) Uani d . 1 1 . .
    C C17 0.22179(18) 0.20635(17) 0.60234(15) 0.0310(5) Uani d . 1 1 . .
    C C18 0.17970(18) 0.13300(17) 0.67919(15) 0.0320(5) Uani d . 1 1 . .
    C C19 0.1576(2) 0.13455(19) 0.76502(16) 0.0400(6) Uani d . 1 1 . .
    H H19 0.1666 0.1875 0.7822 0.048 Uiso calc R 1 1 . .
    C C20 0.1221(2) 0.0573(2) 0.82521(17) 0.0438(6) Uani d . 1 1 . .
    H H20 0.1059 0.0581 0.8836 0.053 Uiso calc R 1 1 . .
    C C21 0.1101(2) -0.02093(19) 0.80109(17) 0.0419(6) Uani d . 1 1 . .
    H H21 0.0866 -0.0734 0.8433 0.050 Uiso calc R 1 1 . .
    C C22 0.13196(19) -0.02323(17) 0.71561(15) 0.0350(5) Uani d . 1 1 . .
    H H22 0.1238 -0.0768 0.6990 0.042 Uiso calc R 1 1 . .
    C C23 0.16601(17) 0.05458(16) 0.65500(14) 0.0283(5) Uani d . 1 1 . .
    C C24 0.19018(16) 0.07423(15) 0.56038(14) 0.0258(5) Uani d . 1 1 . .
    C C25 0.18838(18) 0.02103(15) 0.50411(15) 0.0293(5) Uani d . 1 1 . .
    H H25 0.1714 -0.0411 0.5260 0.035 Uiso calc R 1 1 . .
    C C26 0.21181(17) 0.05987(16) 0.41523(15) 0.0289(5) Uani d . 1 1 . .
    H H26 0.2108 0.0233 0.3767 0.035 Uiso calc R 1 1 . .
    C C27 0.4756(2) 0.06177(19) 0.10259(17) 0.0448(7) Uani d . 1 1 . .
    H H27A 0.4794 0.0018 0.1567 0.054 Uiso calc R 1 1 . .
    H H27B 0.5042 0.0378 0.0532 0.054 Uiso calc R 1 1 . .
    C C28 0.5540(2) 0.1161(2) 0.1227(2) 0.0598(8) Uani d . 1 1 . .
    H H28A 0.6317 0.0701 0.1395 0.072 Uiso calc R 1 1 . .
    H H28B 0.5279 0.1386 0.1727 0.072 Uiso calc R 1 1 . .
    H H28C 0.5528 0.1745 0.0690 0.072 Uiso calc R 1 1 . .
    C C29 0.2755(2) 0.06115(17) 0.06740(17) 0.0404(6) Uani d . 1 1 . .
    H H29A 0.3030 0.0325 0.0206 0.048 Uiso calc R 1 1 . .
    H H29B 0.2858 0.0043 0.1255 0.048 Uiso calc R 1 1 . .
    C C30 0.1493(2) 0.11732(19) 0.04379(19) 0.0481(7) Uani d . 1 1 . .
    H H30A 0.1081 0.0709 0.0403 0.058 Uiso calc R 1 1 . .
    H H30B 0.1377 0.1725 -0.0146 0.058 Uiso calc R 1 1 . .
    H H30C 0.1206 0.1448 0.0904 0.058 Uiso calc R 1 1 . .
    C C31 0.3473(2) 0.1978(2) 0.62692(17) 0.0421(6) Uani d . 1 1 . .
    H H31A 0.3711 0.2480 0.5769 0.051 Uiso calc R 1 1 . .
    H H31B 0.3503 0.2157 0.6812 0.051 Uiso calc R 1 1 . .
    C C32 0.4327(2) 0.0948(2) 0.64500(18) 0.0504(7) Uani d . 1 1 . .
    H H32A 0.5088 0.0964 0.6602 0.061 Uiso calc R 1 1 . .
    H H32B 0.4328 0.0770 0.5910 0.061 Uiso calc R 1 1 . .
    H H32C 0.4114 0.0445 0.6955 0.061 Uiso calc R 1 1 . .
    C C33 0.1486(2) 0.31692(17) 0.57677(16) 0.0378(6) Uani d . 1 1 . .
    H H33A 0.1510 0.3369 0.6299 0.045 Uiso calc R 1 1 . .
    H H33B 0.1830 0.3596 0.5284 0.045 Uiso calc R 1 1 . .
    C C34 0.0246(2) 0.33856(18) 0.54482(18) 0.0443(6) Uani d . 1 1 . .
    H H34A -0.0153 0.4103 0.5299 0.053 Uiso calc R 1 1 . .
    H H34B -0.0114 0.2985 0.5928 0.053 Uiso calc R 1 1 . .
    H H34C 0.0207 0.3208 0.4912 0.053 Uiso calc R 1 1 . .
    C C35 0.38207(18) -0.33106(17) 0.59294(15) 0.0321(5) Uani d . 1 1 . .
    C C36 0.33463(18) -0.27599(17) 0.49421(15) 0.0311(5) Uani d . 1 1 . .
    C C37 0.3905(2) -0.27170(19) 0.41756(16) 0.0387(6) Uani d . 1 1 . .
    H H37 0.4694 -0.3063 0.4225 0.046 Uiso calc R 1 1 . .
    C C38 0.3300(2) -0.2161(2) 0.33283(17) 0.0444(6) Uani d . 1 1 . .
    H H38 0.3682 -0.2120 0.2799 0.053 Uiso calc R 1 1 . .
    C C39 0.2141(2) -0.16648(19) 0.32548(17) 0.0433(6) Uani d . 1 1 . .
    H H39 0.1736 -0.1289 0.2675 0.052 Uiso calc R 1 1 . .
    C C40 0.1573(2) -0.17142(17) 0.40182(16) 0.0360(5) Uani d . 1 1 . .
    H H40 0.0782 -0.1375 0.3966 0.043 Uiso calc R 1 1 . .
    C C41 0.21772(18) -0.22685(16) 0.48666(15) 0.0292(5) Uani d . 1 1 . .
    C C42 0.18096(17) -0.24496(15) 0.57759(14) 0.0262(5) Uani d . 1 1 . .
    C C43 0.07414(17) -0.21580(16) 0.60712(15) 0.0295(5) Uani d . 1 1 . .
    H H43 0.0090 -0.1782 0.5649 0.035 Uiso calc R 1 1 . .
    C C44 0.06406(17) -0.24229(16) 0.69869(15) 0.0295(5) Uani d . 1 1 . .
    H H44 -0.0090 -0.2232 0.7187 0.035 Uiso calc R 1 1 . .
    C C45 0.15895(17) -0.29669(15) 0.76306(14) 0.0257(5) Uani d . 1 1 . .
    C C46 0.26606(17) -0.32621(15) 0.73185(14) 0.0271(5) Uani d . 1 1 . .
    H H46 0.3316 -0.3629 0.7739 0.033 Uiso calc R 1 1 . .
    C C47 0.27660(17) -0.30221(15) 0.64076(14) 0.0271(5) Uani d . 1 1 . .
    C C48 0.14490(16) -0.32232(15) 0.86046(14) 0.0247(4) Uani d . 1 1 . .
    C C49 0.22403(16) -0.31726(15) 0.92071(14) 0.0261(5) Uani d . 1 1 . .
    H H49 0.2878 -0.2954 0.8989 0.031 Uiso calc R 1 1 . .
    C C50 0.20895(16) -0.34417(15) 1.01157(14) 0.0252(5) Uani d . 1 1 . .
    C C51 0.28110(18) -0.34259(17) 1.08828(15) 0.0299(5) Uani d . 1 1 . .
    C C52 0.22231(18) -0.38944(16) 1.17006(15) 0.0295(5) Uani d . 1 1 . .
    C C53 0.2525(2) -0.41327(18) 1.26060(16) 0.0369(5) Uani d . 1 1 . .
    H H53 0.3198 -0.4034 1.2793 0.044 Uiso calc R 1 1 . .
    C C54 0.1828(2) -0.45193(19) 1.32392(17) 0.0437(6) Uani d . 1 1 . .
    H H54 0.2034 -0.4694 1.3863 0.052 Uiso calc R 1 1 . .
    C C55 0.0833(2) -0.46527(19) 1.29676(16) 0.0412(6) Uani d . 1 1 . .
    H H55 0.0361 -0.4909 1.3407 0.049 Uiso calc R 1 1 . .
    C C56 0.05245(19) -0.44147(17) 1.20620(16) 0.0343(5) Uani d . 1 1 . .
    H H56 -0.0156 -0.4505 1.1877 0.041 Uiso calc R 1 1 . .
    C C57 0.12285(17) -0.40417(15) 1.14287(15) 0.0278(5) Uani d . 1 1 . .
    C C58 0.11462(16) -0.37654(15) 1.04451(14) 0.0251(4) Uani d . 1 1 . .
    C C59 0.03473(17) -0.38021(16) 0.98548(15) 0.0278(5) Uani d . 1 1 . .
    H H59 -0.0297 -0.4009 1.0072 0.033 Uiso calc R 1 1 . .
    C C60 0.05033(17) -0.35335(16) 0.89466(15) 0.0285(5) Uani d . 1 1 . .
    H H60 -0.0042 -0.3559 0.8544 0.034 Uiso calc R 1 1 . .
    C C61 0.48020(18) -0.2970(2) 0.61827(17) 0.0404(6) Uani d . 1 1 . .
    H H61A 0.5076 -0.3364 0.6826 0.048 Uiso calc R 1 1 . .
    H H61B 0.5439 -0.3135 0.5823 0.048 Uiso calc R 1 1 . .
    C C62 0.4501(2) -0.1860(2) 0.60386(19) 0.0496(7) Uani d . 1 1 . .
    H H62A 0.5170 -0.1714 0.6221 0.060 Uiso calc R 1 1 . .
    H H62B 0.3883 -0.1687 0.6402 0.060 Uiso calc R 1 1 . .
    H H62C 0.4257 -0.1460 0.5399 0.060 Uiso calc R 1 1 . .
    C C63 0.4234(2) -0.44648(18) 0.61561(18) 0.0442(6) Uani d . 1 1 . .
    H H63A 0.4920 -0.4629 0.5841 0.053 Uiso calc R 1 1 . .
    H H63B 0.4463 -0.4800 0.6812 0.053 Uiso calc R 1 1 . .
    C C64 0.3363(2) -0.4901(2) 0.59015(19) 0.0530(7) Uani d . 1 1 . .
    H H64A 0.3694 -0.5630 0.6069 0.064 Uiso calc R 1 1 . .
    H H64B 0.3147 -0.4592 0.5250 0.064 Uiso calc R 1 1 . .
    H H64C 0.2687 -0.4761 0.6222 0.064 Uiso calc R 1 1 . .
    C C65 0.2708(2) -0.23223(19) 1.07764(17) 0.0425(6) Uani d . 1 1 . .
    H H65A 0.3184 -0.2335 1.1281 0.051 Uiso calc R 1 1 . .
    H H65B 0.3022 -0.2010 1.0210 0.051 Uiso calc R 1 1 . .
    C C66 0.1507(2) -0.16619(19) 1.07594(19) 0.0508(7) Uani d . 1 1 . .
    H H66A 0.1523 -0.0983 1.0687 0.061 Uiso calc R 1 1 . .
    H H66B 0.1194 -0.1948 1.1327 0.061 Uiso calc R 1 1 . .
    H H66C 0.1029 -0.1629 1.0254 0.061 Uiso calc R 1 1 . .
    C C67 0.40812(18) -0.40071(19) 1.09331(16) 0.0387(6) Uani d . 1 1 . .
    H H67A 0.4392 -0.3662 1.0377 0.046 Uiso calc R 1 1 . .
    H H67B 0.4493 -0.3974 1.1448 0.046 Uiso calc R 1 1 . .
    C C68 0.43250(19) -0.51055(19) 1.10397(17) 0.0448(6) Uani d . 1 1 . .
    H H68A 0.5147 -0.5411 1.1061 0.054 Uiso calc R 1 1 . .
    H H68B 0.3937 -0.5150 1.0527 0.054 Uiso calc R 1 1 . .
    H H68C 0.4048 -0.5464 1.1601 0.054 Uiso calc R 1 1 . .
loop_
    _atom_site_aniso_label
    _atom_site_aniso_U_11
    _atom_site_aniso_U_22
    _atom_site_aniso_U_33
    _atom_site_aniso_U_12
    _atom_site_aniso_U_13
    _atom_site_aniso_U_23
    C1 0.0391(13) 0.0252(11) 0.0252(12) 0.0006(9) 0.0053(9) -0.0095(9)
    C2 0.0311(12) 0.0310(12) 0.0290(12) -0.0045(9) 0.0046(9) -0.0104(10)
    C3 0.0546(15) 0.0333(13) 0.0322(14) -0.0066(11) 0.0085(11) -0.0144(11)
    C4 0.0557(16) 0.0471(15) 0.0256(13) -0.0171(12) 0.0088(11) -0.0129(11)
    C5 0.0416(13) 0.0330(13) 0.0312(13) -0.0140(10) 0.0007(10) -0.0044(10)
    C6 0.0297(11) 0.0261(11) 0.0327(13) -0.0073(9) 0.0021(9) -0.0085(10)
    C7 0.0207(10) 0.0305(11) 0.0286(12) -0.0065(8) 0.0029(8) -0.0114(9)
    C8 0.0192(10) 0.0266(11) 0.0297(12) -0.0051(8) 0.0033(8) -0.0107(9)
    C9 0.0251(11) 0.0228(11) 0.0331(13) -0.0056(8) 0.0034(9) -0.0100(9)
    C10 0.0262(11) 0.0266(11) 0.0314(12) -0.0060(9) 0.0062(9) -0.0155(10)
    C11 0.0169(10) 0.0290(11) 0.0282(12) -0.0048(8) 0.0012(8) -0.0118(9)
    C12 0.0261(11) 0.0210(10) 0.0299(12) -0.0013(8) 0.0038(9) -0.0078(9)
    C13 0.0217(10) 0.0262(11) 0.0297(12) -0.0007(8) 0.0033(8) -0.0124(9)
    C14 0.0171(10) 0.0270(11) 0.0279(12) -0.0029(8) 0.0017(8) -0.0110(9)
    C15 0.0227(10) 0.0259(11) 0.0299(12) -0.0088(8) 0.0039(8) -0.0104(9)
    C16 0.0221(10) 0.0301(11) 0.0291(12) -0.0095(9) 0.0029(8) -0.0132(9)
    C17 0.0341(12) 0.0375(13) 0.0292(12) -0.0179(10) 0.0065(9) -0.0156(10)
    C18 0.0287(11) 0.0387(13) 0.0308(13) -0.0123(10) 0.0044(9) -0.0135(10)
    C19 0.0458(14) 0.0492(15) 0.0324(14) -0.0195(12) 0.0095(11) -0.0197(12)
    C20 0.0431(14) 0.0605(17) 0.0282(13) -0.0156(12) 0.0116(11) -0.0165(12)
    C21 0.0393(14) 0.0458(15) 0.0354(14) -0.0159(11) 0.0092(11) -0.0058(12)
    C22 0.0379(13) 0.0333(13) 0.0319(13) -0.0123(10) 0.0049(10) -0.0080(10)
    C23 0.0239(11) 0.0317(12) 0.0273(12) -0.0058(9) 0.0027(9) -0.0103(10)
    C24 0.0206(10) 0.0286(11) 0.0258(12) -0.0055(8) -0.0005(8) -0.0082(9)
    C25 0.0329(12) 0.0217(11) 0.0316(13) -0.0070(9) 0.0017(9) -0.0085(9)
    C26 0.0289(11) 0.0277(11) 0.0306(13) -0.0037(9) 0.0028(9) -0.0151(10)
    C27 0.0484(15) 0.0391(14) 0.0310(14) 0.0101(11) 0.0091(11) -0.0123(11)
    C28 0.0306(14) 0.0637(19) 0.0582(19) 0.0000(13) 0.0118(13) -0.0008(15)
    C29 0.0617(16) 0.0244(12) 0.0347(14) -0.0080(11) 0.0088(12) -0.0141(10)
    C30 0.0561(17) 0.0387(14) 0.0562(18) -0.0176(12) 0.0030(13) -0.0221(13)
    C31 0.0426(14) 0.0608(17) 0.0345(14) -0.0299(13) 0.0037(11) -0.0192(12)
    C32 0.0372(14) 0.0680(19) 0.0410(16) -0.0232(13) -0.0058(11) -0.0072(14)
    C33 0.0509(15) 0.0391(13) 0.0378(14) -0.0238(11) 0.0157(11) -0.0231(11)
    C34 0.0472(15) 0.0348(13) 0.0540(17) -0.0097(11) 0.0133(12) -0.0220(12)
    C35 0.0241(11) 0.0402(13) 0.0294(12) -0.0064(9) 0.0059(9) -0.0120(10)
    C36 0.0303(11) 0.0348(12) 0.0322(13) -0.0146(10) 0.0039(9) -0.0128(10)
    C37 0.0361(13) 0.0513(15) 0.0373(14) -0.0200(11) 0.0100(10) -0.0207(12)
    C38 0.0531(16) 0.0619(17) 0.0328(14) -0.0324(14) 0.0138(12) -0.0227(13)
    C39 0.0518(16) 0.0513(16) 0.0314(14) -0.0256(13) -0.0020(11) -0.0121(12)
    C40 0.0364(13) 0.0382(13) 0.0348(14) -0.0144(10) -0.0030(10) -0.0120(11)
    C41 0.0276(11) 0.0304(12) 0.0324(13) -0.0127(9) 0.0008(9) -0.0114(10)
    C42 0.0252(11) 0.0240(10) 0.0288(12) -0.0075(8) 0.0008(9) -0.0087(9)
    C43 0.0211(10) 0.0330(12) 0.0330(13) -0.0055(9) -0.0033(9) -0.0121(10)
    C44 0.0197(10) 0.0332(12) 0.0358(13) -0.0057(9) 0.0034(9) -0.0144(10)
    C45 0.0235(10) 0.0244(11) 0.0299(12) -0.0080(8) 0.0016(9) -0.0101(9)
    C46 0.0198(10) 0.0289(11) 0.0288(12) -0.0049(8) -0.0019(8) -0.0076(9)
    C47 0.0223(10) 0.0274(11) 0.0313(13) -0.0072(8) 0.0018(9) -0.0104(9)
    C48 0.0203(10) 0.0233(10) 0.0285(12) -0.0029(8) 0.0029(8) -0.0097(9)
    C49 0.0198(10) 0.0274(11) 0.0310(12) -0.0083(8) 0.0040(8) -0.0096(9)
    C50 0.0205(10) 0.0229(10) 0.0320(12) -0.0049(8) 0.0017(8) -0.0110(9)
    C51 0.0265(11) 0.0371(12) 0.0297(12) -0.0123(9) 0.0034(9) -0.0141(10)
    C52 0.0277(11) 0.0290(11) 0.0319(13) -0.0052(9) 0.0029(9) -0.0134(10)
    C53 0.0341(12) 0.0464(14) 0.0334(14) -0.0108(11) 0.0014(10) -0.0191(11)
    C54 0.0522(16) 0.0508(16) 0.0275(13) -0.0099(12) 0.0097(11) -0.0179(12)
    C55 0.0468(15) 0.0462(15) 0.0339(14) -0.0154(12) 0.0197(11) -0.0177(12)
    C56 0.0331(12) 0.0361(13) 0.0387(14) -0.0117(10) 0.0130(10) -0.0186(11)
    C57 0.0268(11) 0.0232(11) 0.0333(12) -0.0038(8) 0.0056(9) -0.0128(9)
    C58 0.0230(10) 0.0227(10) 0.0298(12) -0.0051(8) 0.0061(8) -0.0110(9)
    C59 0.0206(10) 0.0301(11) 0.0351(13) -0.0095(9) 0.0072(9) -0.0131(10)
    C60 0.0203(10) 0.0311(12) 0.0352(13) -0.0078(9) -0.0017(9) -0.0131(10)
    C61 0.0207(11) 0.0612(17) 0.0352(14) -0.0096(11) 0.0024(9) -0.0146(12)
    C62 0.0348(14) 0.0692(19) 0.0551(18) -0.0259(13) 0.0044(12) -0.0263(15)
    C63 0.0393(14) 0.0423(14) 0.0397(15) 0.0019(11) 0.0110(11) -0.0125(12)
    C64 0.0702(19) 0.0364(14) 0.0520(18) -0.0134(13) 0.0148(14) -0.0177(13)
    C65 0.0518(15) 0.0493(15) 0.0400(15) -0.0296(13) 0.0086(12) -0.0208(12)
    C66 0.0671(18) 0.0323(14) 0.0549(18) -0.0128(13) 0.0071(14) -0.0195(13)
    C67 0.0236(11) 0.0597(16) 0.0342(14) -0.0142(11) 0.0005(9) -0.0171(12)
    C68 0.0249(12) 0.0565(16) 0.0389(15) 0.0026(11) 0.0001(10) -0.0120(12)
_geom_special_details
;
All e.s.d.'s (except the e.s.d. in the dihedral angle between two l.s. planes)
are estimated using the full covariance matrix. The cell e.s.d.'s are taken
into account individually in the estimation of e.s.d.'s in distances, angles
and torsion angles; correlations between e.s.d.'s in cell parameters are only
used when they are defined by crystal symmetry. An approximate (isotropic)
treatment of cell e.s.d.'s is used for estimating e.s.d.'s involving l.s.
planes.
;
loop_
    _geom_bond_atom_site_label_1
    _geom_bond_atom_site_label_2
    _geom_bond_site_symmetry_2
    _geom_bond_distance
    _geom_bond_publ_flag
    C1 C2 . 1.528(3) ?
    C1 C13 . 1.530(3) ?
    C1 C29 . 1.541(3) ?
    C1 C27 . 1.547(3) ?
    C2 C3 . 1.387(3) ?
    C2 C7 . 1.397(3) ?
    C3 C4 . 1.397(3) ?
    C3 H3 . 0.9500 ?
    C4 C5 . 1.388(3) ?
    C4 H4 . 0.9500 ?
    C5 C6 . 1.388(3) ?
    C5 H5 . 0.9500 ?
    C6 C7 . 1.389(3) ?
    C6 H6 . 0.9500 ?
    C7 C8 . 1.472(3) ?
    C8 C9 . 1.388(3) ?
    C8 C13 . 1.399(3) ?
    C9 C10 . 1.383(3) ?
    C9 H9 . 0.9500 ?
    C10 C11 . 1.405(3) ?
    C10 H10 . 0.9500 ?
    C11 C12 . 1.402(3) ?
    C11 C14 . 1.483(3) ?
    C12 C13 . 1.384(3) ?
    C12 H12 . 0.9500 ?
    C14 C26 . 1.404(3) ?
    C14 C15 . 1.407(3) ?
    C15 C16 . 1.373(3) ?
    C15 H15 . 0.9500 ?
    C16 C24 . 1.401(3) ?
    C16 C17 . 1.520(3) ?
    C17 C18 . 1.526(3) ?
    C17 C33 . 1.541(3) ?
    C17 C31 . 1.558(3) ?
    C18 C19 . 1.394(3) ?
    C18 C23 . 1.398(3) ?
    C19 C20 . 1.392(3) ?
    C19 H19 . 0.9500 ?
    C20 C21 . 1.387(4) ?
    C20 H20 . 0.9500 ?
    C21 C22 . 1.391(3) ?
    C21 H21 . 0.9500 ?
    C22 C23 . 1.390(3) ?
    C22 H22 . 0.9500 ?
    C23 C24 . 1.472(3) ?
    C24 C25 . 1.386(3) ?
    C25 C26 . 1.389(3) ?
    C25 H25 . 0.9500 ?
    C26 H26 . 0.9500 ?
    C27 C28 . 1.521(4) ?
    C27 H27A . 0.9900 ?
    C27 H27B . 0.9900 ?
    C28 H28A . 0.9800 ?
    C28 H28B . 0.9800 ?
    C28 H28C . 0.9800 ?
    C29 C30 . 1.520(3) ?
    C29 H29A . 0.9900 ?
    C29 H29B . 0.9900 ?
    C30 H30A . 0.9800 ?
    C30 H30B . 0.9800 ?
    C30 H30C . 0.9800 ?
    C31 C32 . 1.521(4) ?
    C31 H31A . 0.9900 ?
    C31 H31B . 0.9900 ?
    C32 H32A . 0.9800 ?
    C32 H32B . 0.9800 ?
    C32 H32C . 0.9800 ?
    C33 C34 . 1.522(3) ?
    C33 H33A . 0.9900 ?
    C33 H33B . 0.9900 ?
    C34 H34A . 0.9800 ?
    C34 H34B . 0.9800 ?
    C34 H34C . 0.9800 ?
    C35 C36 . 1.525(3) ?
    C35 C47 . 1.528(3) ?
    C35 C61 . 1.542(3) ?
    C35 C63 . 1.550(3) ?
    C36 C37 . 1.383(3) ?
    C36 C41 . 1.401(3) ?
    C37 C38 . 1.396(3) ?
    C37 H37 . 0.9500 ?
    C38 C39 . 1.392(4) ?
    C38 H38 . 0.9500 ?
    C39 C40 . 1.383(3) ?
    C39 H39 . 0.9500 ?
    C40 C41 . 1.396(3) ?
    C40 H40 . 0.9500 ?
    C41 C42 . 1.466(3) ?
    C42 C43 . 1.393(3) ?
    C42 C47 . 1.407(3) ?
    C43 C44 . 1.383(3) ?
    C43 H43 . 0.9500 ?
    C44 C45 . 1.407(3) ?
    C44 H44 . 0.9500 ?
    C45 C46 . 1.409(3) ?
    C45 C48 . 1.480(3) ?
    C46 C47 . 1.379(3) ?
    C46 H46 . 0.9500 ?
    C48 C60 . 1.408(3) ?
    C48 C49 . 1.408(3) ?
    C49 C50 . 1.383(3) ?
    C49 H49 . 0.9500 ?
    C50 C58 . 1.409(3) ?
    C50 C51 . 1.526(3) ?
    C51 C52 . 1.528(3) ?
    C51 C67 . 1.544(3) ?
    C51 C65 . 1.555(3) ?
    C52 C53 . 1.384(3) ?
    C52 C57 . 1.401(3) ?
    C53 C54 . 1.392(3) ?
    C53 H53 . 0.9500 ?
    C54 C55 . 1.391(4) ?
    C54 H54 . 0.9500 ?
    C55 C56 . 1.386(3) ?
    C55 H55 . 0.9500 ?
    C56 C57 . 1.392(3) ?
    C56 H56 . 0.9500 ?
    C57 C58 . 1.468(3) ?
    C58 C59 . 1.391(3) ?
    C59 C60 . 1.384(3) ?
    C59 H59 . 0.9500 ?
    C60 H60 . 0.9500 ?
    C61 C62 . 1.516(4) ?
    C61 H61A . 0.9900 ?
    C61 H61B . 0.9900 ?
    C62 H62A . 0.9800 ?
    C62 H62B . 0.9800 ?
    C62 H62C . 0.9800 ?
    C63 C64 . 1.524(4) ?
    C63 H63A . 0.9900 ?
    C63 H63B . 0.9900 ?
    C64 H64A . 0.9800 ?
    C64 H64B . 0.9800 ?
    C64 H64C . 0.9800 ?
    C65 C66 . 1.518(4) ?
    C65 H65A . 0.9900 ?
    C65 H65B . 0.9900 ?
    C66 H66A . 0.9800 ?
    C66 H66B . 0.9800 ?
    C66 H66C . 0.9800 ?
    C67 C68 . 1.519(3) ?
    C67 H67A . 0.9900 ?
    C67 H67B . 0.9900 ?
    C68 H68A . 0.9800 ?
    C68 H68B . 0.9800 ?
    C68 H68C . 0.9800 ?
loop_
    _geom_angle_atom_site_label_1
    _geom_angle_atom_site_label_2
    _geom_angle_atom_site_label_3
    _geom_angle_site_symmetry_1
    _geom_angle_site_symmetry_3
    _geom_angle
    _geom_angle_publ_flag
    C2 C1 C13 . . 100.90(17) ?
    C2 C1 C29 . . 111.98(19) ?
    C13 C1 C29 . . 111.30(18) ?
    C2 C1 C27 . . 111.39(19) ?
    C13 C1 C27 . . 110.58(18) ?
    C29 C1 C27 . . 110.38(19) ?
    C3 C2 C7 . . 120.2(2) ?
    C3 C2 C1 . . 128.5(2) ?
    C7 C2 C1 . . 111.33(19) ?
    C2 C3 C4 . . 118.8(2) ?
    C2 C3 H3 . . 120.6 ?
    C4 C3 H3 . . 120.6 ?
    C5 C4 C3 . . 120.8(2) ?
    C5 C4 H4 . . 119.6 ?
    C3 C4 H4 . . 119.6 ?
    C6 C5 C4 . . 120.5(2) ?
    C6 C5 H5 . . 119.7 ?
    C4 C5 H5 . . 119.7 ?
    C5 C6 C7 . . 118.8(2) ?
    C5 C6 H6 . . 120.6 ?
    C7 C6 H6 . . 120.6 ?
    C6 C7 C2 . . 121.0(2) ?
    C6 C7 C8 . . 130.8(2) ?
    C2 C7 C8 . . 108.17(18) ?
    C9 C8 C13 . . 119.96(19) ?
    C9 C8 C7 . . 131.27(19) ?
    C13 C8 C7 . . 108.77(18) ?
    C10 C9 C8 . . 119.05(19) ?
    C10 C9 H9 . . 120.5 ?
    C8 C9 H9 . . 120.5 ?
    C9 C10 C11 . . 121.96(19) ?
    C9 C10 H10 . . 119.0 ?
    C11 C10 H10 . . 119.0 ?
    C12 C11 C10 . . 118.24(19) ?
    C12 C11 C14 . . 121.58(18) ?
    C10 C11 C14 . . 120.14(18) ?
    C13 C12 C11 . . 119.97(19) ?
    C13 C12 H12 . . 120.0 ?
    C11 C12 H12 . . 120.0 ?
    C12 C13 C8 . . 120.82(19) ?
    C12 C13 C1 . . 128.36(19) ?
    C8 C13 C1 . . 110.82(18) ?
    C26 C14 C15 . . 117.96(19) ?
    C26 C14 C11 . . 121.23(19) ?
    C15 C14 C11 . . 120.77(18) ?
    C16 C15 C14 . . 120.35(19) ?
    C16 C15 H15 . . 119.8 ?
    C14 C15 H15 . . 119.8 ?
    C15 C16 C24 . . 120.85(19) ?
    C15 C16 C17 . . 128.28(19) ?
    C24 C16 C17 . . 110.83(18) ?
    C16 C17 C18 . . 101.15(17) ?
    C16 C17 C33 . . 113.38(18) ?
    C18 C17 C33 . . 113.56(18) ?
    C16 C17 C31 . . 109.23(18) ?
    C18 C17 C31 . . 110.45(19) ?
    C33 C17 C31 . . 108.86(18) ?
    C19 C18 C23 . . 119.8(2) ?
    C19 C18 C17 . . 129.2(2) ?
    C23 C18 C17 . . 110.95(19) ?
    C20 C19 C18 . . 118.9(2) ?
    C20 C19 H19 . . 120.5 ?
    C18 C19 H19 . . 120.5 ?
    C21 C20 C19 . . 120.9(2) ?
    C21 C20 H20 . . 119.6 ?
    C19 C20 H20 . . 119.6 ?
    C20 C21 C22 . . 120.6(2) ?
    C20 C21 H21 . . 119.7 ?
    C22 C21 H21 . . 119.7 ?
    C23 C22 C21 . . 118.5(2) ?
    C23 C22 H22 . . 120.7 ?
    C21 C22 H22 . . 120.7 ?
    C22 C23 C18 . . 121.2(2) ?
    C22 C23 C24 . . 130.6(2) ?
    C18 C23 C24 . . 108.22(19) ?
    C25 C24 C16 . . 119.91(19) ?
    C25 C24 C23 . . 131.6(2) ?
    C16 C24 C23 . . 108.49(18) ?
    C24 C25 C26 . . 119.1(2) ?
    C24 C25 H25 . . 120.5 ?
    C26 C25 H25 . . 120.5 ?
    C25 C26 C14 . . 121.8(2) ?
    C25 C26 H26 . . 119.1 ?
    C14 C26 H26 . . 119.1 ?
    C28 C27 C1 . . 114.6(2) ?
    C28 C27 H27A . . 108.6 ?
    C1 C27 H27A . . 108.6 ?
    C28 C27 H27B . . 108.6 ?
    C1 C27 H27B . . 108.6 ?
    H27A C27 H27B . . 107.6 ?
    C27 C28 H28A . . 109.5 ?
    C27 C28 H28B . . 109.5 ?
    H28A C28 H28B . . 109.5 ?
    C27 C28 H28C . . 109.5 ?
    H28A C28 H28C . . 109.5 ?
    H28B C28 H28C . . 109.5 ?
    C30 C29 C1 . . 114.36(18) ?
    C30 C29 H29A . . 108.7 ?
    C1 C29 H29A . . 108.7 ?
    C30 C29 H29B . . 108.7 ?
    C1 C29 H29B . . 108.7 ?
    H29A C29 H29B . . 107.6 ?
    C29 C30 H30A . . 109.5 ?
    C29 C30 H30B . . 109.5 ?
    H30A C30 H30B . . 109.5 ?
    C29 C30 H30C . . 109.5 ?
    H30A C30 H30C . . 109.5 ?
    H30B C30 H30C . . 109.5 ?
    C32 C31 C17 . . 115.2(2) ?
    C32 C31 H31A . . 108.5 ?
    C17 C31 H31A . . 108.5 ?
    C32 C31 H31B . . 108.5 ?
    C17 C31 H31B . . 108.5 ?
    H31A C31 H31B . . 107.5 ?
    C31 C32 H32A . . 109.5 ?
    C31 C32 H32B . . 109.5 ?
    H32A C32 H32B . . 109.5 ?
    C31 C32 H32C . . 109.5 ?
    H32A C32 H32C . . 109.5 ?
    H32B C32 H32C . . 109.5 ?
    C34 C33 C17 . . 115.01(18) ?
    C34 C33 H33A . . 108.5 ?
    C17 C33 H33A . . 108.5 ?
    C34 C33 H33B . . 108.5 ?
    C17 C33 H33B . . 108.5 ?
    H33A C33 H33B . . 107.5 ?
    C33 C34 H34A . . 109.5 ?
    C33 C34 H34B . . 109.5 ?
    H34A C34 H34B . . 109.5 ?
    C33 C34 H34C . . 109.5 ?
    H34A C34 H34C . . 109.5 ?
    H34B C34 H34C . . 109.5 ?
    C36 C35 C47 . . 101.28(17) ?
    C36 C35 C61 . . 112.77(19) ?
    C47 C35 C61 . . 112.22(19) ?
    C36 C35 C63 . . 110.72(19) ?
    C47 C35 C63 . . 110.34(18) ?
    C61 C35 C63 . . 109.32(19) ?
    C37 C36 C41 . . 120.1(2) ?
    C37 C36 C35 . . 128.9(2) ?
    C41 C36 C35 . . 110.94(19) ?
    C36 C37 C38 . . 119.4(2) ?
    C36 C37 H37 . . 120.3 ?
    C38 C37 H37 . . 120.3 ?
    C39 C38 C37 . . 120.3(2) ?
    C39 C38 H38 . . 119.8 ?
    C37 C38 H38 . . 119.8 ?
    C40 C39 C38 . . 120.6(2) ?
    C40 C39 H39 . . 119.7 ?
    C38 C39 H39 . . 119.7 ?
    C39 C40 C41 . . 119.2(2) ?
    C39 C40 H40 . . 120.4 ?
    C41 C40 H40 . . 120.4 ?
    C40 C41 C36 . . 120.3(2) ?
    C40 C41 C42 . . 131.2(2) ?
    C36 C41 C42 . . 108.52(19) ?
    C43 C42 C47 . . 120.0(2) ?
    C43 C42 C41 . . 131.43(19) ?
    C47 C42 C41 . . 108.61(18) ?
    C44 C43 C42 . . 119.20(19) ?
    C44 C43 H43 . . 120.4 ?
    C42 C43 H43 . . 120.4 ?
    C43 C44 C45 . . 121.89(19) ?
    C43 C44 H44 . . 119.1 ?
    C45 C44 H44 . . 119.1 ?
    C44 C45 C46 . . 118.03(19) ?
    C44 C45 C48 . . 120.27(18) ?
    C46 C45 C48 . . 121.70(18) ?
    C47 C46 C45 . . 120.52(19) ?
    C47 C46 H46 . . 119.7 ?
    C45 C46 H46 . . 119.7 ?
    C46 C47 C42 . . 120.34(19) ?
    C46 C47 C35 . . 129.15(19) ?
    C42 C47 C35 . . 110.50(18) ?
    C60 C48 C49 . . 118.57(19) ?
    C60 C48 C45 . . 119.50(18) ?
    C49 C48 C45 . . 121.93(18) ?
    C50 C49 C48 . . 119.98(18) ?
    C50 C49 H49 . . 120.0 ?
    C48 C49 H49 . . 120.0 ?
    C49 C50 C58 . . 120.47(19) ?
    C49 C50 C51 . . 129.25(18) ?
    C58 C50 C51 . . 110.26(18) ?
    C50 C51 C52 . . 101.41(17) ?
    C50 C51 C67 . . 112.91(18) ?
    C52 C51 C67 . . 113.67(19) ?
    C50 C51 C65 . . 110.23(18) ?
    C52 C51 C65 . . 109.73(18) ?
    C67 C51 C65 . . 108.73(18) ?
    C53 C52 C57 . . 120.2(2) ?
    C53 C52 C51 . . 129.0(2) ?
    C57 C52 C51 . . 110.72(19) ?
    C52 C53 C54 . . 119.1(2) ?
    C52 C53 H53 . . 120.4 ?
    C54 C53 H53 . . 120.4 ?
    C55 C54 C53 . . 120.6(2) ?
    C55 C54 H54 . . 119.7 ?
    C53 C54 H54 . . 119.7 ?
    C56 C55 C54 . . 120.6(2) ?
    C56 C55 H55 . . 119.7 ?
    C54 C55 H55 . . 119.7 ?
    C55 C56 C57 . . 118.8(2) ?
    C55 C56 H56 . . 120.6 ?
    C57 C56 H56 . . 120.6 ?
    C56 C57 C52 . . 120.6(2) ?
    C56 C57 C58 . . 130.9(2) ?
    C52 C57 C58 . . 108.44(18) ?
    C59 C58 C50 . . 120.14(19) ?
    C59 C58 C57 . . 131.10(19) ?
    C50 C58 C57 . . 108.74(18) ?
    C60 C59 C58 . . 119.15(19) ?
    C60 C59 H59 . . 120.4 ?
    C58 C59 H59 . . 120.4 ?
    C59 C60 C48 . . 121.68(19) ?
    C59 C60 H60 . . 119.2 ?
    C48 C60 H60 . . 119.2 ?
    C62 C61 C35 . . 115.13(19) ?
    C62 C61 H61A . . 108.5 ?
    C35 C61 H61A . . 108.5 ?
    C62 C61 H61B . . 108.5 ?
    C35 C61 H61B . . 108.5 ?
    H61A C61 H61B . . 107.5 ?
    C61 C62 H62A . . 109.5 ?
    C61 C62 H62B . . 109.5 ?
    H62A C62 H62B . . 109.5 ?
    C61 C62 H62C . . 109.5 ?
    H62A C62 H62C . . 109.5 ?
    H62B C62 H62C . . 109.5 ?
    C64 C63 C35 . . 115.0(2) ?
    C64 C63 H63A . . 108.5 ?
    C35 C63 H63A . . 108.5 ?
    C64 C63 H63B . . 108.5 ?
    C35 C63 H63B . . 108.5 ?
    H63A C63 H63B . . 107.5 ?
    C63 C64 H64A . . 109.5 ?
    C63 C64 H64B . . 109.5 ?
    H64A C64 H64B . . 109.5 ?
    C63 C64 H64C . . 109.5 ?
    H64A C64 H64C . . 109.5 ?
    H64B C64 H64C . . 109.5 ?
    C66 C65 C51 . . 115.11(19) ?
    C66 C65 H65A . . 108.5 ?
    C51 C65 H65A . . 108.5 ?
    C66 C65 H65B . . 108.5 ?
    C51 C65 H65B . . 108.5 ?
    H65A C65 H65B . . 107.5 ?
    C65 C66 H66A . . 109.5 ?
    C65 C66 H66B . . 109.5 ?
    H66A C66 H66B . . 109.5 ?
    C65 C66 H66C . . 109.5 ?
    H66A C66 H66C . . 109.5 ?
    H66B C66 H66C . . 109.5 ?
    C68 C67 C51 . . 115.13(19) ?
    C68 C67 H67A . . 108.5 ?
    C51 C67 H67A . . 108.5 ?
    C68 C67 H67B . . 108.5 ?
    C51 C67 H67B . . 108.5 ?
    H67A C67 H67B . . 107.5 ?
    C67 C68 H68A . . 109.5 ?
    C67 C68 H68B . . 109.5 ?
    H68A C68 H68B . . 109.5 ?
    C67 C68 H68C . . 109.5 ?
    H68A C68 H68C . . 109.5 ?
    H68B C68 H68C . . 109.5 ?
loop_
    _geom_torsion_atom_site_label_1
    _geom_torsion_atom_site_label_2
    _geom_torsion_atom_site_label_3
    _geom_torsion_atom_site_label_4
    _geom_torsion_site_symmetry_1
    _geom_torsion_site_symmetry_2
    _geom_torsion_site_symmetry_3
    _geom_torsion_site_symmetry_4
    _geom_torsion
    _geom_torsion_publ_flag
    C13 C1 C2 C3 . . . . -178.7(2) ?
    C29 C1 C2 C3 . . . . -60.2(3) ?
    C27 C1 C2 C3 . . . . 63.9(3) ?
    C13 C1 C2 C7 . . . . 0.4(2) ?
    C29 C1 C2 C7 . . . . 118.9(2) ?
    C27 C1 C2 C7 . . . . -116.9(2) ?
    C7 C2 C3 C4 . . . . -0.9(4) ?
    C1 C2 C3 C4 . . . . 178.1(2) ?
    C2 C3 C4 C5 . . . . 0.1(4) ?
    C3 C4 C5 C6 . . . . 0.5(4) ?
    C4 C5 C6 C7 . . . . -0.3(3) ?
    C5 C6 C7 C2 . . . . -0.5(3) ?
    C5 C6 C7 C8 . . . . -178.3(2) ?
    C3 C2 C7 C6 . . . . 1.1(3) ?
    C1 C2 C7 C6 . . . . -178.08(19) ?
    C3 C2 C7 C8 . . . . 179.3(2) ?
    C1 C2 C7 C8 . . . . 0.1(2) ?
    C6 C7 C8 C9 . . . . -2.0(4) ?
    C2 C7 C8 C9 . . . . -180.0(2) ?
    C6 C7 C8 C13 . . . . 177.2(2) ?
    C2 C7 C8 C13 . . . . -0.7(2) ?
    C13 C8 C9 C10 . . . . -0.6(3) ?
    C7 C8 C9 C10 . . . . 178.6(2) ?
    C8 C9 C10 C11 . . . . -0.1(3) ?
    C9 C10 C11 C12 . . . . 0.6(3) ?
    C9 C10 C11 C14 . . . . -177.13(19) ?
    C10 C11 C12 C13 . . . . -0.5(3) ?
    C14 C11 C12 C13 . . . . 177.22(18) ?
    C11 C12 C13 C8 . . . . -0.1(3) ?
    C11 C12 C13 C1 . . . . -179.8(2) ?
    C9 C8 C13 C12 . . . . 0.7(3) ?
    C7 C8 C13 C12 . . . . -178.66(19) ?
    C9 C8 C13 C1 . . . . -179.60(19) ?
    C7 C8 C13 C1 . . . . 1.0(2) ?
    C2 C1 C13 C12 . . . . 178.8(2) ?
    C29 C1 C13 C12 . . . . 59.8(3) ?
    C27 C1 C13 C12 . . . . -63.3(3) ?
    C2 C1 C13 C8 . . . . -0.9(2) ?
    C29 C1 C13 C8 . . . . -119.9(2) ?
    C27 C1 C13 C8 . . . . 117.1(2) ?
    C12 C11 C14 C26 . . . . -28.5(3) ?
    C10 C11 C14 C26 . . . . 149.19(19) ?
    C12 C11 C14 C15 . . . . 153.81(19) ?
    C10 C11 C14 C15 . . . . -28.5(3) ?
    C26 C14 C15 C16 . . . . -1.6(3) ?
    C11 C14 C15 C16 . . . . 176.17(18) ?
    C14 C15 C16 C24 . . . . 0.0(3) ?
    C14 C15 C16 C17 . . . . 177.69(19) ?
    C15 C16 C17 C18 . . . . 176.2(2) ?
    C24 C16 C17 C18 . . . . -5.9(2) ?
    C15 C16 C17 C33 . . . . 54.3(3) ?
    C24 C16 C17 C33 . . . . -127.80(19) ?
    C15 C16 C17 C31 . . . . -67.3(3) ?
    C24 C16 C17 C31 . . . . 110.6(2) ?
    C16 C17 C18 C19 . . . . -175.7(2) ?
    C33 C17 C18 C19 . . . . -53.9(3) ?
    C31 C17 C18 C19 . . . . 68.7(3) ?
    C16 C17 C18 C23 . . . . 5.7(2) ?
    C33 C17 C18 C23 . . . . 127.6(2) ?
    C31 C17 C18 C23 . . . . -109.8(2) ?
    C23 C18 C19 C20 . . . . 0.0(3) ?
    C17 C18 C19 C20 . . . . -178.4(2) ?
    C18 C19 C20 C21 . . . . 0.8(4) ?
    C19 C20 C21 C22 . . . . -0.8(4) ?
    C20 C21 C22 C23 . . . . -0.1(4) ?
    C21 C22 C23 C18 . . . . 0.9(3) ?
    C21 C22 C23 C24 . . . . -177.2(2) ?
    C19 C18 C23 C22 . . . . -0.9(3) ?
    C17 C18 C23 C22 . . . . 177.8(2) ?
    C19 C18 C23 C24 . . . . 177.6(2) ?
    C17 C18 C23 C24 . . . . -3.7(2) ?
    C15 C16 C24 C25 . . . . 1.6(3) ?
    C17 C16 C24 C25 . . . . -176.48(18) ?
    C15 C16 C24 C23 . . . . -177.86(18) ?
    C17 C16 C24 C23 . . . . 4.1(2) ?
    C22 C23 C24 C25 . . . . -1.3(4) ?
    C18 C23 C24 C25 . . . . -179.6(2) ?
    C22 C23 C24 C16 . . . . 178.1(2) ?
    C18 C23 C24 C16 . . . . -0.2(2) ?
    C16 C24 C25 C26 . . . . -1.5(3) ?
    C23 C24 C25 C26 . . . . 177.9(2) ?
    C24 C25 C26 C14 . . . . -0.2(3) ?
    C15 C14 C26 C25 . . . . 1.7(3) ?
    C11 C14 C26 C25 . . . . -176.03(19) ?
    C2 C1 C27 C28 . . . . 61.6(3) ?
    C13 C1 C27 C28 . . . . -49.7(3) ?
    C29 C1 C27 C28 . . . . -173.3(2) ?
    C2 C1 C29 C30 . . . . -57.2(3) ?
    C13 C1 C29 C30 . . . . 54.9(3) ?
    C27 C1 C29 C30 . . . . 178.1(2) ?
    C16 C17 C31 C32 . . . . -50.0(3) ?
    C18 C17 C31 C32 . . . . 60.4(3) ?
    C33 C17 C31 C32 . . . . -174.3(2) ?
    C16 C17 C33 C34 . . . . 54.3(3) ?
    C18 C17 C33 C34 . . . . -60.5(3) ?
    C31 C17 C33 C34 . . . . 176.0(2) ?
    C47 C35 C36 C37 . . . . 178.8(2) ?
    C61 C35 C36 C37 . . . . 58.6(3) ?
    C63 C35 C36 C37 . . . . -64.2(3) ?
    C47 C35 C36 C41 . . . . -2.5(2) ?
    C61 C35 C36 C41 . . . . -122.7(2) ?
    C63 C35 C36 C41 . . . . 114.5(2) ?
    C41 C36 C37 C38 . . . . 1.5(3) ?
    C35 C36 C37 C38 . . . . -179.9(2) ?
    C36 C37 C38 C39 . . . . -0.9(4) ?
    C37 C38 C39 C40 . . . . 0.1(4) ?
    C38 C39 C40 C41 . . . . 0.0(4) ?
    C39 C40 C41 C36 . . . . 0.6(3) ?
    C39 C40 C41 C42 . . . . 179.8(2) ?
    C37 C36 C41 C40 . . . . -1.4(3) ?
    C35 C36 C41 C40 . . . . 179.8(2) ?
    C37 C36 C41 C42 . . . . 179.2(2) ?
    C35 C36 C41 C42 . . . . 0.4(2) ?
    C40 C41 C42 C43 . . . . 2.9(4) ?
    C36 C41 C42 C43 . . . . -177.9(2) ?
    C40 C41 C42 C47 . . . . -177.1(2) ?
    C36 C41 C42 C47 . . . . 2.2(2) ?
    C47 C42 C43 C44 . . . . 1.1(3) ?
    C41 C42 C43 C44 . . . . -178.8(2) ?
    C42 C43 C44 C45 . . . . 0.9(3) ?
    C43 C44 C45 C46 . . . . -1.5(3) ?
    C43 C44 C45 C48 . . . . 179.1(2) ?
    C44 C45 C46 C47 . . . . -0.1(3) ?
    C48 C45 C46 C47 . . . . 179.35(19) ?
    C45 C46 C47 C42 . . . . 2.1(3) ?
    C45 C46 C47 C35 . . . . -176.5(2) ?
    C43 C42 C47 C46 . . . . -2.7(3) ?
    C41 C42 C47 C46 . . . . 177.29(19) ?
    C43 C42 C47 C35 . . . . 176.16(19) ?
    C41 C42 C47 C35 . . . . -3.9(2) ?
    C36 C35 C47 C46 . . . . -177.4(2) ?
    C61 C35 C47 C46 . . . . -56.9(3) ?
    C63 C35 C47 C46 . . . . 65.3(3) ?
    C36 C35 C47 C42 . . . . 3.9(2) ?
    C61 C35 C47 C42 . . . . 124.4(2) ?
    C63 C35 C47 C42 . . . . -113.4(2) ?
    C44 C45 C48 C60 . . . . 40.5(3) ?
    C46 C45 C48 C60 . . . . -138.9(2) ?
    C44 C45 C48 C49 . . . . -139.9(2) ?
    C46 C45 C48 C49 . . . . 40.7(3) ?
    C60 C48 C49 C50 . . . . 1.1(3) ?
    C45 C48 C49 C50 . . . . -178.48(19) ?
    C48 C49 C50 C58 . . . . -0.1(3) ?
    C48 C49 C50 C51 . . . . -178.5(2) ?
    C49 C50 C51 C52 . . . . -175.5(2) ?
    C58 C50 C51 C52 . . . . 6.0(2) ?
    C49 C50 C51 C67 . . . . -53.5(3) ?
    C58 C50 C51 C67 . . . . 128.04(19) ?
    C49 C50 C51 C65 . . . . 68.4(3) ?
    C58 C50 C51 C65 . . . . -110.1(2) ?
    C50 C51 C52 C53 . . . . 176.2(2) ?
    C67 C51 C52 C53 . . . . 54.7(3) ?
    C65 C51 C52 C53 . . . . -67.2(3) ?
    C50 C51 C52 C57 . . . . -6.3(2) ?
    C67 C51 C52 C57 . . . . -127.8(2) ?
    C65 C51 C52 C57 . . . . 110.2(2) ?
    C57 C52 C53 C54 . . . . 0.0(3) ?
    C51 C52 C53 C54 . . . . 177.3(2) ?
    C52 C53 C54 C55 . . . . -0.9(4) ?
    C53 C54 C55 C56 . . . . 0.8(4) ?
    C54 C55 C56 C57 . . . . 0.1(3) ?
    C55 C56 C57 C52 . . . . -1.0(3) ?
    C55 C56 C57 C58 . . . . 177.4(2) ?
    C53 C52 C57 C56 . . . . 0.9(3) ?
    C51 C52 C57 C56 . . . . -176.79(19) ?
    C53 C52 C57 C58 . . . . -177.81(19) ?
    C51 C52 C57 C58 . . . . 4.5(2) ?
    C49 C50 C58 C59 . . . . -1.0(3) ?
    C51 C50 C58 C59 . . . . 177.66(18) ?
    C49 C50 C58 C57 . . . . 177.56(18) ?
    C51 C50 C58 C57 . . . . -3.8(2) ?
    C56 C57 C58 C59 . . . . -0.6(4) ?
    C52 C57 C58 C59 . . . . 177.9(2) ?
    C56 C57 C58 C50 . . . . -179.0(2) ?
    C52 C57 C58 C50 . . . . -0.4(2) ?
    C50 C58 C59 C60 . . . . 1.1(3) ?
    C57 C58 C59 C60 . . . . -177.1(2) ?
    C58 C59 C60 C48 . . . . -0.1(3) ?
    C49 C48 C60 C59 . . . . -1.0(3) ?
    C45 C48 C60 C59 . . . . 178.57(19) ?
    C36 C35 C61 C62 . . . . 59.2(3) ?
    C47 C35 C61 C62 . . . . -54.4(3) ?
    C63 C35 C61 C62 . . . . -177.2(2) ?
    C36 C35 C63 C64 . . . . -52.6(3) ?
    C47 C35 C63 C64 . . . . 58.7(3) ?
    C61 C35 C63 C64 . . . . -177.4(2) ?
    C50 C51 C65 C66 . . . . 58.4(3) ?
    C52 C51 C65 C66 . . . . -52.5(3) ?
    C67 C51 C65 C66 . . . . -177.4(2) ?
    C50 C51 C67 C68 . . . . -57.4(3) ?
    C52 C51 C67 C68 . . . . 57.4(3) ?
    C65 C51 C67 C68 . . . . 179.9(2) ?
loop_
    _geom_hbond_atom_site_label_D
    _geom_hbond_atom_site_label_H
    _geom_hbond_atom_site_label_A
    _geom_hbond_site_symmetry_A
    _geom_hbond_distance_DH
    _geom_hbond_distance_HA
    _geom_hbond_distance_DA
    _geom_hbond_angle_DHA
    _geom_hbond_publ_flag
    C43 H43 Cg3 2_556 0.95 2.64 3.49 150 y
    C60 H60 Cg4 2_556 0.95 3.15 3.83 130 y
_iucr_refine_instructions_details
;
TITL DW-1 in P-1
CELL 0.71073  12.3149  14.8415  15.8795  69.725  89.368  73.433
ZERR    4.00   0.0006   0.0007   0.0008   0.001   0.001   0.001
LATT  1
SFAC C H
UNIT 136 136
TEMP -100
SIZE 0.25 0.35 0.40
OMIT -4 52
L.S. 4
ACTA
BOND $H
CONF
FMAP 2
PLAN 20
WGHT    0.037300    1.636200
FVAR       0.21997
C1    1    0.349596    0.126384    0.075279    11.00000    0.03912    0.02516 =
         0.02525   -0.00948    0.00532    0.00059
C2    1    0.336656    0.217416   -0.011299    11.00000    0.03106    0.03101 =
         0.02897   -0.01039    0.00461   -0.00454
C3    1    0.360048    0.218866   -0.097314    11.00000    0.05458    0.03334 =
         0.03223   -0.01441    0.00847   -0.00661
AFIX  43
H3    2    0.390133    0.157822   -0.108125    11.00000   -1.20000
AFIX   0
C4    1    0.338546    0.311780   -0.167782    11.00000    0.05574    0.04714 =
         0.02558   -0.01289    0.00880   -0.01709
AFIX  43
H4    2    0.354049    0.313813   -0.227042    11.00000   -1.20000
AFIX   0
C5    1    0.294792    0.401167   -0.152223    11.00000    0.04165    0.03295 =
         0.03120   -0.00440    0.00067   -0.01400
AFIX  43
H5    2    0.280103    0.463699   -0.200957    11.00000   -1.20000
AFIX   0
C6    1    0.272344    0.399891   -0.066041    11.00000    0.02971    0.02614 =
         0.03272   -0.00847    0.00210   -0.00734
AFIX  43
H6    2    0.242737    0.460999   -0.055256    11.00000   -1.20000
AFIX   0
C7    1    0.293962    0.307628    0.004144    11.00000    0.02070    0.03049 =
         0.02857   -0.01144    0.00287   -0.00650
C8    1    0.276219    0.283088    0.100350    11.00000    0.01921    0.02660 =
         0.02968   -0.01073    0.00326   -0.00512
C9    1    0.235751    0.344416    0.149933    11.00000    0.02514    0.02275 =
         0.03308   -0.01005    0.00343   -0.00563
AFIX  43
H9    2    0.215466    0.415591    0.121902    11.00000   -1.20000
AFIX   0
C10   1    0.225378    0.300432    0.240734    11.00000    0.02623    0.02663 =
         0.03141   -0.01553    0.00623   -0.00598
AFIX  43
H10   2    0.197767    0.342439    0.274665    11.00000   -1.20000
AFIX   0
C11   1    0.254460    0.195472    0.284289    11.00000    0.01693    0.02900 =
         0.02822   -0.01180    0.00119   -0.00479
C12   1    0.296129    0.134622    0.233375    11.00000    0.02609    0.02096 =
         0.02986   -0.00775    0.00384   -0.00126
AFIX  43
H12   2    0.317026    0.063401    0.261221    11.00000   -1.20000
AFIX   0
C13   1    0.306804    0.178338    0.142551    11.00000    0.02171    0.02625 =
         0.02970   -0.01237    0.00332   -0.00066
C14   1    0.236899    0.151670    0.380759    11.00000    0.01712    0.02697 =
         0.02791   -0.01097    0.00168   -0.00288
C15   1    0.240911    0.202949    0.439881    11.00000    0.02268    0.02594 =
         0.02995   -0.01043    0.00395   -0.00877
AFIX  43
H15   2    0.259590    0.264376    0.418841    11.00000   -1.20000
AFIX   0
C16   1    0.217964    0.164652    0.527832    11.00000    0.02214    0.03007 =
         0.02910   -0.01323    0.00292   -0.00951
C17   1    0.221790    0.206352    0.602338    11.00000    0.03410    0.03745 =
         0.02919   -0.01561    0.00649   -0.01788
C18   1    0.179704    0.132997    0.679189    11.00000    0.02871    0.03866 =
         0.03081   -0.01351    0.00438   -0.01227
C19   1    0.157580    0.134548    0.765022    11.00000    0.04577    0.04922 =
         0.03244   -0.01969    0.00955   -0.01950
AFIX  43
H19   2    0.166571    0.187500    0.782164    11.00000   -1.20000
AFIX   0
C20   1    0.122100    0.057257    0.825214    11.00000    0.04305    0.06052 =
         0.02819   -0.01653    0.01158   -0.01560
AFIX  43
H20   2    0.105912    0.058078    0.883622    11.00000   -1.20000
AFIX   0
C21   1    0.110060   -0.020931    0.801087    11.00000    0.03930    0.04579 =
         0.03537   -0.00576    0.00921   -0.01594
AFIX  43
H21   2    0.086627   -0.073441    0.843347    11.00000   -1.20000
AFIX   0
C22   1    0.131959   -0.023229    0.715607    11.00000    0.03791    0.03331 =
         0.03189   -0.00805    0.00492   -0.01230
AFIX  43
H22   2    0.123827   -0.076790    0.699015    11.00000   -1.20000
AFIX   0
C23   1    0.166005    0.054578    0.655000    11.00000    0.02390    0.03174 =
         0.02728   -0.01032    0.00272   -0.00583
C24   1    0.190178    0.074233    0.560379    11.00000    0.02055    0.02855 =
         0.02579   -0.00820   -0.00050   -0.00555
C25   1    0.188381    0.021034    0.504106    11.00000    0.03288    0.02166 =
         0.03161   -0.00849    0.00167   -0.00699
AFIX  43
H25   2    0.171358   -0.041133    0.526030    11.00000   -1.20000
AFIX   0
C26   1    0.211809    0.059865    0.415228    11.00000    0.02892    0.02773 =
         0.03061   -0.01513    0.00279   -0.00371
AFIX  43
H26   2    0.210827    0.023304    0.376714    11.00000   -1.20000
AFIX   0
C27   1    0.475597    0.061767    0.102593    11.00000    0.04837    0.03911 =
         0.03101   -0.01230    0.00910    0.01010
AFIX  23
H27A  2    0.479437    0.001797    0.156732    11.00000   -1.20000
H27B  2    0.504150    0.037795    0.053245    11.00000   -1.20000
AFIX   0
C28   1    0.553980    0.116071    0.122717    11.00000    0.03058    0.06366 =
         0.05823   -0.00080    0.01176   -0.00001
AFIX  33
H28A  2    0.631739    0.070110    0.139454    11.00000   -1.20000
H28B  2    0.527910    0.138582    0.172656    11.00000   -1.20000
H28C  2    0.552804    0.174517    0.069008    11.00000   -1.20000
AFIX   0
C29   1    0.275542    0.061149    0.067401    11.00000    0.06168    0.02442 =
         0.03465   -0.01407    0.00877   -0.00800
AFIX  23
H29A  2    0.303046    0.032464    0.020589    11.00000   -1.20000
H29B  2    0.285811    0.004313    0.125451    11.00000   -1.20000
AFIX   0
C30   1    0.149253    0.117318    0.043793    11.00000    0.05609    0.03866 =
         0.05623   -0.02209    0.00303   -0.01759
AFIX  33
H30A  2    0.108082    0.070923    0.040307    11.00000   -1.20000
H30B  2    0.137710    0.172487   -0.014581    11.00000   -1.20000
H30C  2    0.120558    0.144752    0.090436    11.00000   -1.20000
AFIX   0
C31   1    0.347329    0.197821    0.626919    11.00000    0.04260    0.06075 =
         0.03447   -0.01920    0.00366   -0.02992
AFIX  23
H31A  2    0.371078    0.247978    0.576882    11.00000   -1.20000
H31B  2    0.350323    0.215728    0.681203    11.00000   -1.20000
AFIX   0
C32   1    0.432663    0.094763    0.645002    11.00000    0.03725    0.06800 =
         0.04102   -0.00719   -0.00582   -0.02317
AFIX  33
H32A  2    0.508836    0.096388    0.660161    11.00000   -1.20000
H32B  2    0.432751    0.077012    0.591025    11.00000   -1.20000
H32C  2    0.411402    0.044464    0.695476    11.00000   -1.20000
AFIX   0
C33   1    0.148554    0.316919    0.576769    11.00000    0.05095    0.03911 =
         0.03782   -0.02313    0.01572   -0.02378
AFIX  23
H33A  2    0.151039    0.336918    0.629898    11.00000   -1.20000
H33B  2    0.183031    0.359614    0.528431    11.00000   -1.20000
AFIX   0
C34   1    0.024604    0.338559    0.544824    11.00000    0.04719    0.03479 =
         0.05402   -0.02195    0.01329   -0.00970
AFIX  33
H34A  2   -0.015289    0.410297    0.529877    11.00000   -1.20000
H34B  2   -0.011440    0.298503    0.592824    11.00000   -1.20000
H34C  2    0.020705    0.320816    0.491195    11.00000   -1.20000
AFIX   0
C35   1    0.382071   -0.331057    0.592937    11.00000    0.02411    0.04025 =
         0.02945   -0.01200    0.00592   -0.00643
C36   1    0.334635   -0.275994    0.494214    11.00000    0.03031    0.03476 =
         0.03221   -0.01284    0.00389   -0.01455
C37   1    0.390519   -0.271697    0.417561    11.00000    0.03607    0.05128 =
         0.03725   -0.02072    0.01002   -0.02001
AFIX  43
H37   2    0.469387   -0.306303    0.422524    11.00000   -1.20000
AFIX   0
C38   1    0.330040   -0.216069    0.332828    11.00000    0.05312    0.06188 =
         0.03278   -0.02271    0.01381   -0.03244
AFIX  43
H38   2    0.368167   -0.212022    0.279913    11.00000   -1.20000
AFIX   0
C39   1    0.214092   -0.166477    0.325480    11.00000    0.05184    0.05133 =
         0.03141   -0.01205   -0.00198   -0.02557
AFIX  43
H39   2    0.173618   -0.128920    0.267514    11.00000   -1.20000
AFIX   0
C40   1    0.157346   -0.171419    0.401821    11.00000    0.03642    0.03824 =
         0.03483   -0.01199   -0.00303   -0.01441
AFIX  43
H40   2    0.078238   -0.137512    0.396609    11.00000   -1.20000
AFIX   0
C41   1    0.217723   -0.226845    0.486656    11.00000    0.02759    0.03036 =
         0.03243   -0.01136    0.00077   -0.01274
C42   1    0.180956   -0.244956    0.577592    11.00000    0.02523    0.02403 =
         0.02883   -0.00869    0.00075   -0.00752
C43   1    0.074143   -0.215804    0.607117    11.00000    0.02108    0.03299 =
         0.03304   -0.01209   -0.00332   -0.00546
AFIX  43
H43   2    0.008997   -0.178181    0.564856    11.00000   -1.20000
AFIX   0
C44   1    0.064061   -0.242285    0.698691    11.00000    0.01973    0.03324 =
         0.03578   -0.01436    0.00335   -0.00568
AFIX  43
H44   2   -0.009047   -0.223186    0.718703    11.00000   -1.20000
AFIX   0
C45   1    0.158947   -0.296689    0.763057    11.00000    0.02349    0.02444 =
         0.02992   -0.01010    0.00161   -0.00802
C46   1    0.266063   -0.326208    0.731848    11.00000    0.01978    0.02892 =
         0.02883   -0.00756   -0.00186   -0.00493
AFIX  43
H46   2    0.331564   -0.362941    0.773894    11.00000   -1.20000
AFIX   0
C47   1    0.276602   -0.302213    0.640760    11.00000    0.02225    0.02743 =
         0.03134   -0.01044    0.00177   -0.00719
C48   1    0.144902   -0.322316    0.860465    11.00000    0.02027    0.02325 =
         0.02855   -0.00971    0.00286   -0.00294
C49   1    0.224031   -0.317256    0.920708    11.00000    0.01983    0.02738 =
         0.03104   -0.00963    0.00396   -0.00828
AFIX  43
H49   2    0.287758   -0.295363    0.898950    11.00000   -1.20000
AFIX   0
C50   1    0.208952   -0.344168    1.011566    11.00000    0.02049    0.02288 =
         0.03205   -0.01099    0.00175   -0.00485
C51   1    0.281103   -0.342592    1.088282    11.00000    0.02646    0.03714 =
         0.02966   -0.01415    0.00345   -0.01230
C52   1    0.222311   -0.389437    1.170058    11.00000    0.02769    0.02896 =
         0.03185   -0.01339    0.00286   -0.00517
C53   1    0.252466   -0.413267    1.260602    11.00000    0.03408    0.04643 =
         0.03345   -0.01910    0.00139   -0.01078
AFIX  43
H53   2    0.319801   -0.403373    1.279305    11.00000   -1.20000
AFIX   0
C54   1    0.182808   -0.451933    1.323916    11.00000    0.05216    0.05083 =
         0.02748   -0.01788    0.00966   -0.00992
AFIX  43
H54   2    0.203409   -0.469384    1.386281    11.00000   -1.20000
AFIX   0
C55   1    0.083336   -0.465267    1.296757    11.00000    0.04684    0.04620 =
         0.03395   -0.01769    0.01971   -0.01535
AFIX  43
H55   2    0.036140   -0.490919    1.340683    11.00000   -1.20000
AFIX   0
C56   1    0.052449   -0.441473    1.206203    11.00000    0.03311    0.03607 =
         0.03874   -0.01856    0.01296   -0.01168
AFIX  43
H56   2   -0.015574   -0.450460    1.187669    11.00000   -1.20000
AFIX   0
C57   1    0.122853   -0.404169    1.142869    11.00000    0.02681    0.02321 =
         0.03328   -0.01285    0.00555   -0.00384
C58   1    0.114615   -0.376538    1.044507    11.00000    0.02296    0.02270 =
         0.02977   -0.01096    0.00608   -0.00509
C59   1    0.034734   -0.380207    0.985482    11.00000    0.02064    0.03013 =
         0.03507   -0.01311    0.00722   -0.00947
AFIX  43
H59   2   -0.029695   -0.400885    1.007249    11.00000   -1.20000
AFIX   0
C60   1    0.050329   -0.353352    0.894663    11.00000    0.02026    0.03114 =
         0.03520   -0.01315   -0.00168   -0.00780
AFIX  43
H60   2   -0.004171   -0.355922    0.854359    11.00000   -1.20000
AFIX   0
C61   1    0.480205   -0.297025    0.618270    11.00000    0.02068    0.06121 =
         0.03520   -0.01460    0.00239   -0.00961
AFIX  23
H61A  2    0.507622   -0.336360    0.682595    11.00000   -1.20000
H61B  2    0.543898   -0.313544    0.582251    11.00000   -1.20000
AFIX   0
C62   1    0.450137   -0.185974    0.603858    11.00000    0.03480    0.06916 =
         0.05506   -0.02632    0.00441   -0.02590
AFIX  33
H62A  2    0.517031   -0.171373    0.622128    11.00000   -1.20000
H62B  2    0.388260   -0.168747    0.640194    11.00000   -1.20000
H62C  2    0.425685   -0.146016    0.539936    11.00000   -1.20000
AFIX   0
C63   1    0.423431   -0.446481    0.615608    11.00000    0.03930    0.04229 =
         0.03968   -0.01254    0.01102    0.00192
AFIX  23
H63A  2    0.491997   -0.462928    0.584131    11.00000   -1.20000
H63B  2    0.446290   -0.479996    0.681237    11.00000   -1.20000
AFIX   0
C64   1    0.336280   -0.490093    0.590149    11.00000    0.07016    0.03642 =
         0.05197   -0.01773    0.01480   -0.01339
AFIX  33
H64A  2    0.369446   -0.563045    0.606921    11.00000   -1.20000
H64B  2    0.314653   -0.459191    0.524955    11.00000   -1.20000
H64C  2    0.268684   -0.476094    0.622197    11.00000   -1.20000
AFIX   0
C65   1    0.270783   -0.232229    1.077644    11.00000    0.05180    0.04926 =
         0.03996   -0.02078    0.00862   -0.02962
AFIX  23
H65A  2    0.318425   -0.233465    1.128082    11.00000   -1.20000
H65B  2    0.302217   -0.201014    1.020967    11.00000   -1.20000
AFIX   0
C66   1    0.150696   -0.166190    1.075939    11.00000    0.06709    0.03225 =
         0.05489   -0.01947    0.00708   -0.01277
AFIX  33
H66A  2    0.152277   -0.098264    1.068654    11.00000   -1.20000
H66B  2    0.119425   -0.194780    1.132666    11.00000   -1.20000
H66C  2    0.102857   -0.162893    1.025396    11.00000   -1.20000
AFIX   0
C67   1    0.408118   -0.400707    1.093310    11.00000    0.02360    0.05969 =
         0.03418   -0.01705    0.00046   -0.01423
AFIX  23
H67A  2    0.439236   -0.366202    1.037693    11.00000   -1.20000
H67B  2    0.449292   -0.397376    1.144822    11.00000   -1.20000
AFIX   0
C68   1    0.432500   -0.510554    1.103972    11.00000    0.02489    0.05648 =
         0.03892   -0.01202    0.00009    0.00261
AFIX  33
H68A  2    0.514717   -0.541111    1.106052    11.00000   -1.20000
H68B  2    0.393686   -0.515040    1.052688    11.00000   -1.20000
H68C  2    0.404829   -0.546381    1.160054    11.00000   -1.20000
HKLF 4
REM  DW-1 in P-1
REM R1 =  0.0585 for   7320 Fo > 4sig(Fo)  and  0.0846 for all  10001 data
REM    613 parameters refined using      0 restraints
END
;
data_global
_journal_date_recd_electronic     2014-01-14
_journal_date_accepted     2014-01-20
_journal_name_full     'Acta Crystallographica, Section E'
_journal_year     2014
_journal_volume     70
_journal_issue      2
_journal_page_first     o185
_journal_page_last     o185
_journal_paper_category     QO
_journal_paper_doi     10.1107/S1600536814001378
_journal_coeditor_code     SJ5384
_publ_contact_author_name     'Youngjin Kang'
_publ_contact_author_address
;
Division of Science Education, Kangwon National University, Chuncheon 200-701,
 Republic of Korea
;
_publ_contact_author_email     kangy@kangwon.ac.kr
_publ_contact_author_fax     '+82-33-259-5600'
_publ_contact_author_phone     '+82-33-250-6737'
_publ_section_title
;
2,2'-Bi(9,9-diethylfluorene)
;
loop_
    _publ_author_name
    _publ_author_footnote
    _publ_author_address
    'Park, Ki-Min' ?
;
Research Institute of Natural Sciences,
Gyeongsang National University, Jinju 660-701, Republic of Korea
;
    'Oh, Hankook' ?
;
Division of Science Education, Kangwon National University, Chuncheon 200-701,
 Republic of Korea
;
    'Kang, Youngjin' ?
;
Division of Science Education, Kangwon National University, Chuncheon 200-701,
 Republic of Korea
;
