# Supplementary material for: 2,2′-Bi(9,9-di­ethyl­fluorene)
Source: Acta Crystallogr Sect E Struct Rep Online. 2014 Jan 22;70(Pt 2):o185. doi: 10.1107/S1600536814001378 (PMC3998337; doi:10.1107/S1600536814001378)
Supplement: Supplementary file 2 [file e-70-0o185-Isup2.hkl]

# 
# h,k,l, Fc-squared, Fo-squared, sigma(Fo-squared) and status flag 
# 
data_I
_shelx_title ' DW-1 in P-1' 
_shelx_refln_list_code          4 
_shelx_F_calc_maximum      206.23 
_exptl_crystal_F_000       952.00 
_reflns_d_resolution_high  0.8107 
 
loop_ 
 _symmetry_equiv_pos_as_xyz 
 'x, y, z' 
 '-x, -y, -z' 
 
_cell_length_a    12.3149 
_cell_length_b    14.8415 
_cell_length_c    15.8795 
_cell_angle_alpha  69.725 
_cell_angle_beta   89.368 
_cell_angle_gamma  73.433 
 
_shelx_F_squared_multiplier     1.000 
 
loop_ 
 _refln_index_h 
 _refln_index_k 
 _refln_index_l 
 _refln_F_squared_calc 
 _refln_F_squared_meas 
 _refln_F_squared_sigma 
 _refln_observed_status 
   1   0   0      531.58      501.37      5.99 o 
   2   0   0    42528.86    42702.23    118.63 o 
   3   0   0     3332.76     3385.16     23.56 o 
   4   0   0      520.16      532.29      8.58 o 
   5   0   0       73.35       92.48      6.82 o 
   6   0   0        0.69        3.89      4.75 o 
   7   0   0       58.83       52.50      4.96 o 
   8   0   0       42.40       52.36      5.37 o 
   9   0   0        2.92       -1.22      3.93 o 
  10   0   0      265.11      250.27     14.67 o 
  11   0   0       68.58       52.29     10.75 o 
  12   0   0       41.57       56.21     11.99 o 
  13   0   0        5.35        8.27      9.09 o 
  14   0   0       87.54      101.68     13.85 o 
 -14   1   0       53.98       70.27     11.57 o 
 -13   1   0       99.43      108.91     11.99 o 
 -12   1   0       42.88       41.13      9.92 o 
 -11   1   0       36.86       42.57     10.13 o 
 -10   1   0      138.60      135.76     12.09 o 
  -9   1   0      175.95      163.48      7.48 o 
  -8   1   0      163.79      168.08      7.20 o 
  -7   1   0       27.47       39.98      4.96 o 
  -6   1   0     1163.18     1190.38     13.71 o 
  -5   1   0      494.84      495.84     20.46 o 
  -4   1   0      243.20      236.63     10.23 o 
  -3   1   0    27462.95    27588.56     63.20 o 
  -2   1   0     5915.15     5826.29     22.42 o 
  -1   1   0       65.22       77.38      4.75 o 
   0   1   0       10.30       12.89      3.41 o 
   1   1   0        7.21       13.85      1.24 o 
   2   1   0      365.25      381.86     10.54 o 
   3   1   0       10.07        3.88      1.83 o 
   4   1   0     3066.95     3342.64     89.49 o 
   5   1   0      430.86      455.11      7.03 o 
   6   1   0     1148.96     1251.17     18.70 o 
   7   1   0        1.06        2.15      4.86 o 
   8   1   0       19.29       21.79      4.22 o 
   9   1   0       13.34       23.54      9.82 o 
  10   1   0      141.10      157.48     13.02 o 
  11   1   0      145.41      133.71     12.19 o 
  12   1   0       19.66       14.88      9.30 o 
  13   1   0        2.20        1.45      9.51 o 
  14   1   0      144.88      125.45     13.64 o 
 -13   2   0      147.88      149.83     12.40 o 
 -12   2   0       30.78       36.79      9.92 o 
 -11   2   0       70.34       48.77     10.75 o 
 -10   2   0      300.95      311.57     10.03 o 
  -9   2   0      100.12      104.84      7.11 o 
  -8   2   0      107.10      116.26     12.92 o 
  -7   2   0      235.00      215.26      7.44 o 
  -6   2   0       85.17       90.55      5.06 o 
  -5   2   0        3.47        0.65      2.82 o 
  -4   2   0     2032.39     2040.85     22.32 o 
  -3   2   0     3231.75     3317.00     35.55 o 
  -2   2   0    11419.43    11654.37    234.05 o 
  -1   2   0    26556.16    25360.83    492.60 o 
   0   2   0    14792.19    13700.56    306.48 o 
   1   2   0    18517.87    16877.59    124.68 o 
   2   2   0     6575.81     6223.82    194.58 o 
   3   2   0     2974.34     2961.91     19.12 o 
   4   2   0      216.80      227.23      3.17 o 
   5   2   0       23.75       24.38      2.66 o 
   6   2   0     1002.81     1118.41     10.85 o 
   7   2   0      775.70      852.78     18.39 o 
   8   2   0      193.41      202.89      6.41 o 
   9   2   0        0.02       -2.48      7.65 o 
  10   2   0      143.92      131.44     12.19 o 
  11   2   0        0.48       -4.34      7.44 o 
  12   2   0        0.16        3.93      8.89 o 
  13   2   0      314.83      257.30     17.15 o 
  14   2   0        8.41       10.75      8.89 o 
 -13   3   0       46.03       46.91      9.09 o 
 -12   3   0      316.45      306.48     15.71 o 
 -11   3   0        3.45       14.67      7.23 o 
 -10   3   0      103.01      102.86      6.86 o 
  -9   3   0      684.28      677.29     16.33 o 
  -8   3   0      889.56      891.77     20.25 o 
  -7   3   0     1126.20     1131.11     15.78 o 
  -6   3   0       44.34       49.59      7.54 o 
  -5   3   0      512.70      562.32      9.93 o 
  -4   3   0        0.86       -4.82      2.41 o 
  -3   3   0      749.96      738.87      9.09 o 
  -2   3   0       16.17       23.83      2.24 o 
  -1   3   0     6726.31     6366.28     44.32 o 
   0   3   0      146.18      175.54      5.68 o 
   1   3   0        0.08        0.91      1.05 o 
   2   3   0      329.61      332.10      5.94 o 
   3   3   0      476.27      439.47      5.16 o 
   4   3   0     2271.94     2206.06     26.66 o 
   5   3   0        2.47        8.27      2.28 o 
   6   3   0      127.31      110.16      4.09 o 
   7   3   0       90.89       96.07      5.16 o 
   8   3   0      301.86      272.56     13.02 o 
   9   3   0       26.09       27.49      8.89 o 
  10   3   0     1658.77     1627.28     31.83 o 
  11   3   0       12.29       13.23      8.89 o 
  12   3   0      340.80      301.73     16.95 o 
  13   3   0      103.56      127.51     15.29 o 
  14   3   0        4.22       16.74      9.71 o 
  15   3   0        4.44       17.57      9.71 o 
 -13   4   0        1.79       24.59      8.47 o 
 -12   4   0      240.54      227.75     13.43 o 
 -11   4   0       51.76       64.76      9.40 o 
 -10   4   0        7.13        3.51     15.50 o 
  -9   4   0      224.38      243.10      9.51 o 
  -8   4   0       33.40       35.66      5.76 o 
  -7   4   0        0.01       -2.32      3.85 o 
  -6   4   0        8.89       12.56      4.12 o 
  -5   4   0       13.97       18.09      3.87 o 
  -4   4   0     1581.08     1522.17     19.84 o 
  -3   4   0     2831.69     2832.27     34.41 o 
  -2   4   0     2471.27     2443.50     55.18 o 
  -1   4   0       22.56       37.23      6.81 o 
   0   4   0      956.18      927.50      9.57 o 
   1   4   0     2256.51     2104.88     50.41 o 
   2   4   0     2386.40     2383.45     57.09 o 
   3   4   0      185.08      165.50      3.42 o 
   4   4   0      138.87      161.22      7.51 o 
   5   4   0      846.94      849.78     22.11 o 
   6   4   0       49.35       49.58      4.65 o 
   7   4   0     3028.76     2933.82     56.11 o 
   8   4   0      104.25       87.21      9.51 o 
   9   4   0      423.49      400.72     16.33 o 
  10   4   0        0.49       -7.85      7.85 o 
  11   4   0      166.30      174.22     13.43 o 
  12   4   0       58.32       59.93     12.40 o 
  13   4   0        1.12        6.61      9.30 o 
  14   4   0        1.39       -7.65      9.30 o 
  15   4   0      136.85      135.99     13.43 o 
 -11   5   0        1.56        9.09      7.34 o 
 -10   5   0        8.41       29.21     16.64 o 
  -9   5   0      320.85      305.57     19.94 o 
  -8   5   0      108.14      109.69     10.02 o 
  -7   5   0      235.54      218.97      8.30 o 
  -6   5   0      531.01      531.39     11.12 o 
  -5   5   0        3.69        4.82      3.50 o 
  -4   5   0      265.02      259.07      6.85 o 
  -3   5   0       71.90       63.95      5.33 o 
  -2   5   0      279.45      261.52      5.18 o 
  -1   5   0      545.57      549.89      5.65 o 
   0   5   0       44.17       47.13      3.95 o 
   1   5   0     1978.05     1987.15     18.62 o 
   2   5   0       91.41       96.97      3.84 o 
   3   5   0      625.23      568.94     10.81 o 
   4   5   0     1213.98     1186.69     30.20 o 
   5   5   0       84.94       79.69      2.92 o 
   6   5   0      192.61      206.48      5.26 o 
   7   5   0      295.97      301.11     11.99 o 
   8   5   0       35.97       37.41      8.89 o 
   9   5   0      153.87      144.05     11.57 o 
  10   5   0       11.03       19.43      9.09 o 
  11   5   0      552.33      520.99     18.60 o 
  12   5   0      132.16      109.12     11.99 o 
  13   5   0       44.53       45.26     11.16 o 
  14   5   0       20.26       25.42     10.75 o 
  15   5   0        0.18      -18.60      9.30 o 
 -11   6   0      178.22      162.23     12.81 o 
 -10   6   0      173.70      207.08     13.43 o 
  -9   6   0      102.66      113.05     10.33 o 
  -8   6   0        9.94       28.99      5.89 o 
  -7   6   0       67.22       69.55      6.21 o 
  -6   6   0       92.50       93.82      6.72 o 
  -5   6   0       64.50       60.61      5.35 o 
  -4   6   0       40.20       48.78      4.51 o 
  -3   6   0      437.33      421.22      6.64 o 
  -2   6   0     1659.29     1733.04     24.91 o 
  -1   6   0      375.04      368.66      5.01 o 
   0   6   0     1802.09     1856.79     34.10 o 
   1   6   0        5.39        4.71      1.38 o 
   2   6   0       16.94       35.89      4.30 o 
   3   6   0        1.03       -2.45      1.68 o 
   4   6   0      553.11      595.40      6.82 o 
   5   6   0        2.22        3.77      1.98 o 
   6   6   0       20.24       22.06      3.44 o 
   7   6   0        5.52        2.92      3.47 o 
   8   6   0      463.31      460.62     24.80 o 
   9   6   0       29.32       31.64      5.24 o 
  10   6   0       21.22       25.48      6.30 o 
  11   6   0        7.92        5.55      7.13 o 
  12   6   0       43.40       50.43     11.57 o 
  13   6   0        7.33        3.10      9.09 o 
  14   6   0       66.46       90.11     14.67 o 
  15   6   0       72.93       87.01     13.85 o 
 -11   7   0       11.03       18.39      9.51 o 
 -10   7   0      236.34      208.73     14.05 o 
  -9   7   0      146.32      137.85     11.78 o 
  -8   7   0       79.68       95.89     12.40 o 
  -7   7   0      351.61      304.21     15.09 o 
  -6   7   0      374.26      335.42     15.09 o 
  -5   7   0       43.34       48.77      8.89 o 
  -4   7   0       49.51       50.23     10.13 o 
  -3   7   0      454.79      443.42      6.96 o 
  -2   7   0       95.17      110.68      7.77 o 
  -1   7   0       30.38       60.79      7.54 o 
   0   7   0      226.73      221.04      7.01 o 
   1   7   0      162.53      229.97      6.77 o 
   2   7   0        5.52        7.48      2.84 o 
   3   7   0       52.71       26.32      3.18 o 
   4   7   0      214.43      223.01      9.45 o 
   5   7   0      501.33      504.30     13.35 o 
   6   7   0      186.98      170.61      4.30 o 
   7   7   0      880.09      865.61     13.72 o 
   8   7   0      363.49      378.83     10.08 o 
   9   7   0      352.48      333.52     11.68 o 
  10   7   0      187.42      181.52      7.94 o 
  11   7   0       13.83       14.75      5.10 o 
  12   7   0       37.86       29.72      5.32 o 
  13   7   0        5.33       10.75      9.51 o 
  14   7   0        0.12       -8.06      8.06 o 
  15   7   0       21.80       14.47     10.95 o 
 -10   8   0      131.40      139.09     13.02 o 
  -9   8   0      122.53      118.42     11.57 o 
  -8   8   0       14.86       30.59      8.47 o 
  -7   8   0        7.95       11.99      8.27 o 
  -6   8   0        8.03        7.85      6.82 o 
  -5   8   0      286.12      278.38     14.26 o 
  -4   8   0       11.58       12.40      7.03 o 
  -3   8   0       80.16       86.41      6.50 o 
  -2   8   0      630.46      641.79     12.92 o 
  -1   8   0      295.83      299.62      8.69 o 
   0   8   0     1538.43     1585.79     71.20 o 
   1   8   0       26.74       56.03      4.89 o 
   2   8   0      613.85      689.63     17.54 o 
   3   8   0     1921.56     1928.16     17.04 o 
   4   8   0     1938.13     1913.64     23.21 o 
   5   8   0      492.25      476.14      7.10 o 
   6   8   0        0.03        2.55      5.28 o 
   7   8   0       97.25      102.68      7.13 o 
   8   8   0      232.60      212.91      8.33 o 
   9   8   0      587.08      562.09     29.45 o 
  10   8   0      821.56      772.46     22.42 o 
  11   8   0       15.57        6.26      6.51 o 
  12   8   0        3.99        5.22     14.47 o 
  13   8   0       11.68        5.79     10.13 o 
  14   8   0       52.95       72.33     12.61 o 
  -9   9   0       14.70       22.32      9.71 o 
  -8   9   0        2.66        8.68      7.85 o 
  -7   9   0      111.17      103.54     10.75 o 
  -6   9   0       36.62       48.15     10.33 o 
  -5   9   0        0.56       -7.03      6.20 o 
  -4   9   0      297.46      284.16     14.47 o 
  -3   9   0      113.69      112.87      7.14 o 
  -2   9   0       34.07       52.10     14.88 o 
  -1   9   0      105.84      107.04      6.72 o 
   0   9   0        4.24        7.26      4.16 o 
   1   9   0      490.20      472.47     18.39 o 
   2   9   0       55.45       70.70     10.95 o 
   3   9   0      197.92      174.56      8.27 o 
   4   9   0      312.70      292.69      7.34 o 
   5   9   0      220.02      233.96      8.23 o 
   6   9   0       11.28       16.66      4.47 o 
   7   9   0      231.67      229.80      8.18 o 
   8   9   0      213.50      215.12     21.08 o 
   9   9   0       75.77       73.63      6.05 o 
  10   9   0       47.23       57.34      7.13 o 
  11   9   0       70.39       80.90     14.78 o 
  12   9   0      103.13      100.59      7.53 o 
  13   9   0       39.01       63.35      6.50 o 
  14   9   0        0.13       18.39     10.75 o 
  -9  10   0       90.89      111.60     12.19 o 
  -8  10   0       48.64       59.52     11.57 o 
  -7  10   0      381.28      366.21     18.39 o 
  -6  10   0       12.90       11.99      7.85 o 
  -5  10   0     1072.77     1029.19     28.11 o 
  -4  10   0       14.84        1.24      7.03 o 
  -3  10   0      442.64      440.03     11.96 o 
  -2  10   0      130.63      125.85     18.29 o 
  -1  10   0      413.99      390.75     14.67 o 
   0  10   0       55.31       70.48      7.12 o 
   1  10   0      363.26      343.48     18.81 o 
   2  10   0       63.10       68.13      6.74 o 
   3  10   0        2.76        1.98      4.24 o 
   4  10   0        2.99       -0.97      3.69 o 
   5  10   0      138.14      117.55     11.99 o 
   6  10   0      171.46      148.18     11.37 o 
   7  10   0       73.29       75.81      6.31 o 
   8  10   0      144.54      139.76      7.33 o 
   9  10   0       60.33       78.01      7.45 o 
  10  10   0      153.07      132.47      7.82 o 
  11  10   0       11.09       -4.48      5.99 o 
  12  10   0       27.14       37.66      6.79 o 
  13  10   0      108.22      107.46      7.69 o 
  14  10   0       13.69       20.25     10.54 o 
  -8  11   0        3.36        2.48      8.27 o 
  -7  11   0        0.34        3.72      7.85 o 
  -6  11   0        8.97       14.05      8.27 o 
  -5  11   0        2.88        5.17      7.23 o 
  -4  11   0        6.46        7.44      8.27 o 
  -3  11   0       82.92       83.70      9.71 o 
  -2  11   0      118.52      118.65      7.73 o 
  -1  11   0       97.22       86.88      8.15 o 
   0  11   0      874.78      823.53     26.35 o 
   1  11   0       79.15       79.23     14.78 o 
   2  11   0     1294.65     1239.70     45.47 o 
   3  11   0      153.02      144.80      7.40 o 
   4  11   0        0.34       -5.02      3.69 o 
   5  11   0       83.20       72.60     15.09 o 
   6  11   0      272.64      253.16     14.26 o 
   7  11   0       47.71       45.26      9.92 o 
   8  11   0      350.86      341.20     15.91 o 
   9  11   0       49.28       69.85     10.54 o 
  10  11   0      241.48      226.76      9.35 o 
  11  11   0      124.95      113.73     10.64 o 
  12  11   0       15.96       15.82      7.13 o 
  13  11   0       16.56       29.34      6.33 o 
  14  11   0       24.16       42.99     11.99 o 
  -7  12   0       28.40       48.36     10.54 o 
  -6  12   0        1.54      -10.75      7.03 o 
  -5  12   0      100.88      102.71     11.78 o 
  -4  12   0        7.89       11.57      8.27 o 
  -3  12   0      105.68       95.48     10.54 o 
  -2  12   0       17.05        3.29     19.01 o 
  -1  12   0       21.63       23.56      9.51 o 
   0  12   0       57.28       68.62     10.33 o 
   1  12   0       78.22       90.83     20.05 o 
   2  12   0       35.94       36.63      6.44 o 
   3  12   0        7.52        4.61     10.64 o 
   4  12   0       52.26       54.86      6.57 o 
   5  12   0        4.17        4.13      7.85 o 
   6  12   0      171.71      160.99     12.40 o 
   7  12   0      270.38      272.38     15.29 o 
   8  12   0       28.09       15.71      8.89 o 
   9  12   0       25.22       27.49      8.89 o 
  10  12   0       12.74       14.05      7.44 o 
  11  12   0        9.51        3.31      6.82 o 
  12  12   0       24.06       34.51      9.09 o 
  13  12   0       19.11       50.43      9.30 o 
  -6  13   0        3.16        5.99      8.06 o 
  -5  13   0       47.24       58.49     11.37 o 
  -4  13   0       55.36       60.97     11.37 o 
  -3  13   0        0.52       -8.68      6.82 o 
  -2  13   0      135.63      129.17     11.99 o 
  -1  13   0      228.35      221.24     11.26 o 
   0  13   0      114.00      133.77     20.87 o 
   1  13   0      970.12      849.29     17.09 o 
   2  13   0        2.07        4.32      8.47 o 
   3  13   0      321.81      265.59     16.22 o 
   4  13   0       58.07       57.23      5.95 o 
   5  13   0      132.65      103.13     12.19 o 
   6  13   0        2.93      -14.88      7.44 o 
   7  13   0      224.94      209.97     14.26 o 
   8  13   0       43.52       46.50     10.54 o 
   9  13   0      101.14       90.52     10.75 o 
  10  13   0       45.95       39.68      9.92 o 
  11  13   0       10.34       26.25      8.47 o 
  12  13   0       18.59       -3.93      8.27 o 
  -4  14   0       30.01       27.28      9.92 o 
  -3  14   0       35.62       42.37     10.33 o 
  -2  14   0      191.89      196.75     14.05 o 
  -1  14   0      380.47      393.18     13.22 o 
   0  14   0        0.03        4.78      5.66 o 
   1  14   0      125.46      127.44      8.04 o 
   2  14   0      183.29      169.30      8.84 o 
   3  14   0       63.12       68.09      7.13 o 
   4  14   0       36.42       47.74     12.40 o 
   5  14   0       21.82       26.45     11.16 o 
   6  14   0       24.51        1.24      9.09 o 
   7  14   0      138.25      120.90     12.61 o 
   8  14   0       38.31       36.58     10.95 o 
   9  14   0      164.52      154.38     13.23 o 
  10  14   0       11.38       19.01      9.51 o 
  11  14   0        6.31        6.61      8.27 o 
  12  14   0       26.95       57.25     11.37 o 
  -3  15   0        1.58        6.61      8.47 o 
  -2  15   0       31.37       57.04     10.75 o 
  -1  15   0        1.17        8.27      7.65 o 
   0  15   0       83.92       97.81      8.32 o 
   1  15   0       38.77       44.79      7.10 o 
   2  15   0       96.36       99.59      7.89 o 
   3  15   0       74.62       72.07      6.91 o 
   4  15   0      197.94      188.07     15.09 o 
   5  15   0      171.24      151.90     14.26 o 
   6  15   0      188.96      176.08     14.88 o 
   7  15   0        2.23       -5.58      8.68 o 
   8  15   0       57.16       82.05     13.64 o 
   9  15   0        3.39      -10.95      9.09 o 
  10  15   0        1.51       -9.30      8.68 o 
  11  15   0       20.77       39.89     11.57 o 
  -1  16   0       18.61        8.89      8.06 o 
   0  16   0        0.65       17.98      7.85 o 
   1  16   0       29.76       34.90      7.00 o 
   2  16   0        0.00       -1.98     12.81 o 
   3  16   0       15.70        1.86     10.54 o 
   4  16   0        2.43      -18.60      9.30 o 
   5  16   0        9.69       12.19     10.13 o 
   6  16   0       48.47       84.94     14.47 o 
   7  16   0        4.53        3.10      9.51 o 
   8  16   0       65.33       81.43     14.26 o 
   9  16   0       53.27       55.59     13.43 o 
   3  17   0        3.65       11.57     11.78 o 
   4  17   0       92.22      134.75     18.39 o 
   5  17   0        1.55        0.21     10.75 o 
   6  17   0        0.83        1.65     10.75 o 
  -8 -16   1       53.22       83.29     14.88 o 
  -7 -16   1       20.41       37.61     11.99 o 
  -6 -16   1        9.88       -0.41     10.95 o 
  -5 -16   1        0.54        9.51     10.33 o 
  -4 -16   1        0.00       -0.62      9.92 o 
  -3 -16   1        1.60      -17.77      8.89 o 
  -2 -16   1       32.23       43.63      7.10 o 
  -1 -16   1       26.22       37.92     15.09 o 
   0 -16   1        2.07        7.44      7.03 o 
 -10 -15   1       26.79       16.12      9.92 o 
  -9 -15   1       35.92       26.25     10.54 o 
  -8 -15   1       16.47       30.38     10.33 o 
  -7 -15   1        0.63        3.72     10.33 o 
  -6 -15   1       28.20       35.75     11.57 o 
  -5 -15   1        5.95       -0.83     10.13 o 
  -4 -15   1        0.53      -10.13      8.68 o 
  -3 -15   1       87.67       91.76     14.05 o 
  -2 -15   1        7.26       10.21      5.73 o 
  -1 -15   1       45.16       36.40      7.34 o 
   0 -15   1        6.39       11.16      7.23 o 
   1 -15   1        0.42        6.41      8.06 o 
   2 -15   1        7.52        2.89      7.85 o 
 -11 -14   1       31.36       17.57      9.71 o 
 -10 -14   1        1.39        6.20      8.89 o 
  -9 -14   1        1.29      -11.78      7.85 o 
  -8 -14   1       43.67       49.19     11.16 o 
  -7 -14   1        1.84       -7.85      7.85 o 
  -6 -14   1       27.88       58.49     11.99 o 
  -5 -14   1        4.94      -16.95      8.47 o 
  -4 -14   1        6.60       11.78      9.51 o 
  -3 -14   1       42.78       43.23      8.99 o 
  -2 -14   1        0.70       -1.30      5.08 o 
  -1 -14   1      117.64      104.80      7.63 o 
   0 -14   1        4.69       -5.71      5.68 o 
   1 -14   1        7.64       20.67      8.47 o 
   2 -14   1      114.54      114.08     11.37 o 
   3 -14   1        3.33       17.77      8.27 o 
   4 -14   1       88.09       93.41     11.57 o 
 -12 -13   1        6.72       21.49      9.30 o 
 -11 -13   1       11.20       31.00      9.09 o 
 -10 -13   1        6.03        7.23      8.89 o 
  -9 -13   1        1.34       -0.21      8.06 o 
  -8 -13   1       22.47       40.30     10.75 o 
  -7 -13   1        0.16      -14.47      7.23 o 
  -6 -13   1      102.20      104.37     10.95 o 
  -5 -13   1       45.72       38.65     10.75 o 
  -4 -13   1      374.72      340.79     17.77 o 
  -3 -13   1      349.41      341.63     25.63 o 
  -2 -13   1       72.89       69.08      7.44 o 
  -1 -13   1        3.94        8.35      7.54 o 
   0 -13   1        2.50        4.71      7.85 o 
   1 -13   1       14.41       18.26      5.91 o 
   2 -13   1       34.53       34.31      9.30 o 
   3 -13   1        0.29        3.72      7.65 o 
   4 -13   1       83.83       96.72     13.02 o 
   5 -13   1        0.51        7.23      7.85 o 
 -13 -12   1        1.16        4.34      8.47 o 
 -12 -12   1      141.08      158.51     11.99 o 
 -11 -12   1        4.02        4.13      7.65 o 
 -10 -12   1       37.10       33.07      9.71 o 
  -9 -12   1       24.08       28.11      8.89 o 
  -8 -12   1        8.20        1.45      7.23 o 
  -7 -12   1      219.67      227.33     14.05 o 
  -6 -12   1      134.04      135.78     11.99 o 
  -5 -12   1       53.33       48.98     10.75 o 
  -4 -12   1        5.59        4.16      7.23 o 
  -3 -12   1      100.51       95.56     10.02 o 
  -2 -12   1      155.90      149.88      9.30 o 
  -1 -12   1       18.90       26.20      6.09 o 
   0 -12   1        2.06       -0.46      5.36 o 
   1 -12   1        7.93       10.75      5.61 o 
   2 -12   1        9.60       -0.83      7.23 o 
   3 -12   1       56.18       64.27     11.16 o 
   4 -12   1       13.82       23.56      8.27 o 
   5 -12   1       46.54       46.50     10.95 o 
   6 -12   1        1.84        8.06      8.89 o 
 -13 -11   1      117.52      108.00      8.58 o 
 -12 -11   1       61.18       73.89      8.17 o 
 -11 -11   1       13.69       30.55     16.22 o 
 -10 -11   1       94.34       93.21     10.33 o 
  -9 -11   1       41.99       39.47      9.30 o 
  -8 -11   1       70.54       84.94      9.71 o 
  -7 -11   1        2.50       -0.83      7.44 o 
  -6 -11   1       49.12       72.75     11.78 o 
  -5 -11   1      101.80       88.04      9.92 o 
  -4 -11   1       39.93       54.03      6.04 o 
  -3 -11   1      120.80      115.76      6.95 o 
  -2 -11   1      436.34      406.94     25.01 o 
  -1 -11   1      755.31      717.09     51.98 o 
   0 -11   1       42.18       41.03      6.60 o 
   1 -11   1      194.81      185.21      8.48 o 
   2 -11   1       93.40       97.38     18.60 o 
   3 -11   1      168.01      195.92     13.64 o 
   4 -11   1       68.01       70.89     11.57 o 
   5 -11   1       11.60       13.64      8.06 o 
   6 -11   1        1.16        6.82      8.06 o 
   7 -11   1       33.21       41.95     10.75 o 
 -14 -10   1        1.45        5.99      9.71 o 
 -13 -10   1      151.07      160.53      8.82 o 
 -12 -10   1       41.74       53.05      8.99 o 
 -11 -10   1       37.52       43.31      7.03 o 
 -10 -10   1      196.90      210.01      9.06 o 
  -9 -10   1        4.27       -8.43      4.96 o 
  -8 -10   1      188.21      170.80      7.94 o 
  -7 -10   1        0.54        8.68      6.92 o 
  -6 -10   1      230.93      237.46     13.64 o 
  -5 -10   1      308.81      304.09     16.95 o 
  -4 -10   1      758.08      720.39     13.00 o 
  -3 -10   1      194.10      210.68      8.27 o 
  -2 -10   1        0.00       -5.76      4.44 o 
  -1 -10   1       25.78       27.65      5.51 o 
   0 -10   1      240.79      270.39     11.06 o 
   1 -10   1      330.35      365.04     10.74 o 
   2 -10   1       59.27       81.65      9.71 o 
   3 -10   1      116.57      131.44     11.16 o 
   4 -10   1       17.24       16.12      8.06 o 
   5 -10   1        6.85        8.06      7.65 o 
   6 -10   1        3.57        4.34      7.65 o 
   7 -10   1       69.81       88.25     10.54 o 
   8 -10   1       60.10       79.98     12.81 o 
 -14  -9   1        0.11       -1.45      9.92 o 
 -13  -9   1        0.02       -5.24      5.28 o 
 -12  -9   1       71.78       81.20      8.03 o 
 -11  -9   1        1.81       -3.85      4.66 o 
 -10  -9   1      714.93      656.55     14.68 o 
  -9  -9   1      221.38      209.73      8.76 o 
  -8  -9   1       45.35       68.76      8.06 o 
  -7  -9   1        3.85       -2.29      4.35 o 
  -6  -9   1        0.61       -0.49      4.34 o 
  -5  -9   1       82.74       88.01      4.13 o 
  -4  -9   1      236.15      231.99      8.21 o 
  -3  -9   1       11.78        9.04      3.86 o 
  -2  -9   1      167.24      165.92      7.09 o 
  -1  -9   1      620.71      605.08     13.12 o 
   0  -9   1       12.26       13.78      4.61 o 
   1  -9   1       20.81       32.17      6.10 o 
   2  -9   1       28.02       37.80      5.97 o 
   3  -9   1      353.91      344.69     24.59 o 
   4  -9   1      994.74      910.15     24.80 o 
   5  -9   1        0.36        2.89      7.03 o 
   6  -9   1      319.08      303.38     16.33 o 
   7  -9   1      521.77      460.24     20.05 o 
   8  -9   1      110.92      127.51     12.81 o 
   9  -9   1      179.29      165.95     14.05 o 
 -14  -8   1       78.68      115.94     15.50 o 
 -13  -8   1       34.83       58.64     12.92 o 
 -12  -8   1       50.51       62.58      6.41 o 
 -11  -8   1        4.10       -1.56      5.06 o 
 -10  -8   1       27.98       30.14      5.76 o 
  -9  -8   1      170.79      147.25      7.73 o 
  -8  -8   1      184.61      173.44      7.89 o 
  -7  -8   1       86.25       81.79      6.82 o 
  -6  -8   1       82.37       86.33      5.62 o 
  -5  -8   1      746.81      735.17      8.77 o 
  -4  -8   1      367.08      342.11     14.29 o 
  -3  -8   1      268.75      277.26      5.48 o 
  -2  -8   1       21.87       11.06      3.48 o 
  -1  -8   1        0.59        2.32      4.39 o 
   0  -8   1      325.03      345.12     13.54 o 
   1  -8   1        3.96        3.50      3.91 o 
   2  -8   1      134.45      112.62      6.64 o 
   3  -8   1      285.73      271.27      9.13 o 
   4  -8   1      131.82      122.76     10.33 o 
   5  -8   1      467.29      449.08     17.77 o 
   6  -8   1        4.43        3.10      5.79 o 
   7  -8   1       96.59      100.23     10.75 o 
   8  -8   1       65.65       79.98     11.78 o 
   9  -8   1       38.30       59.73     11.99 o 
  10  -8   1       56.17       88.87     13.23 o 
 -15  -7   1        5.05       14.67     10.75 o 
 -14  -7   1        1.05        2.89     10.75 o 
 -13  -7   1        9.42       -1.45      8.89 o 
 -12  -7   1      106.05      113.90      7.19 o 
 -11  -7   1       86.92       84.00      6.32 o 
 -10  -7   1        5.98       12.49      4.96 o 
  -9  -7   1      105.07       85.80      9.40 o 
  -8  -7   1       20.83       32.92      6.30 o 
  -7  -7   1      395.00      411.45     14.36 o 
  -6  -7   1      550.27      595.61     11.18 o 
  -5  -7   1      132.20      104.72      4.32 o 
  -4  -7   1      478.20      436.59      8.79 o 
  -3  -7   1      582.42      621.98      9.48 o 
  -2  -7   1        0.60        0.29      2.90 o 
  -1  -7   1       67.20       81.65      4.29 o 
   0  -7   1      678.90      666.05     36.17 o 
   1  -7   1      809.29      794.86     30.69 o 
   2  -7   1     2413.06     2530.95     78.89 o 
   3  -7   1       60.66       72.84      3.81 o 
   4  -7   1       17.08       30.25      3.93 o 
   5  -7   1       34.15       33.48      8.27 o 
   6  -7   1     1633.46     1630.80     32.03 o 
   7  -7   1       53.19       67.37     11.16 o 
   8  -7   1      269.36      249.65     14.67 o 
   9  -7   1        3.53       -3.51      6.20 o 
  10  -7   1       10.45       10.75      8.27 o 
  11  -7   1        2.74       10.54      8.68 o 
 -15  -6   1       15.49       21.70     10.54 o 
 -14  -6   1       19.91       36.37     11.99 o 
 -13  -6   1        8.80       -9.09      9.51 o 
 -12  -6   1       99.29      113.79      6.94 o 
 -11  -6   1       27.55       14.26      9.51 o 
 -10  -6   1       46.47       44.43     10.13 o 
  -9  -6   1      437.39      378.61     15.50 o 
  -8  -6   1      603.82      597.68     17.77 o 
  -7  -6   1      241.79      224.85     11.37 o 
  -6  -6   1       59.55       81.53      2.70 o 
  -5  -6   1      792.91      827.07      7.83 o 
  -4  -6   1      297.04      275.44      7.85 o 
  -3  -6   1      635.06      697.63     25.61 o 
  -2  -6   1      592.63      573.79      7.77 o 
  -1  -6   1     4205.03     4564.65     64.79 o 
   0  -6   1      818.77      824.54     33.89 o 
   1  -6   1       16.66        2.51      3.93 o 
   2  -6   1      292.19      327.16      6.15 o 
   3  -6   1        8.20        6.13      2.36 o 
   4  -6   1       16.07       20.34      4.96 o 
   5  -6   1        2.38        3.76      3.97 o 
   6  -6   1       68.15       69.52      8.58 o 
   7  -6   1      305.67      301.31      9.50 o 
   8  -6   1      564.12      551.16     16.74 o 
   9  -6   1      103.74      114.49     10.75 o 
  10  -6   1        0.57       -3.51      7.44 o 
  11  -6   1       15.27       25.01      9.09 o 
 -15  -5   1        0.02        2.27     10.33 o 
 -14  -5   1        7.73       -3.10      8.89 o 
 -13  -5   1       10.02        0.83      9.09 o 
 -12  -5   1        1.66       -4.34      8.47 o 
 -11  -5   1      113.26      107.47     11.57 o 
 -10  -5   1       40.49       44.85     10.54 o 
  -9  -5   1        4.83        4.75      8.06 o 
  -8  -5   1      218.59      244.07     12.19 o 
  -7  -5   1      129.89      132.47      9.71 o 
  -6  -5   1       48.89       63.24      6.61 o 
  -5  -5   1     1129.87     1215.26     35.44 o 
  -4  -5   1     2852.96     2836.60     58.19 o 
  -3  -5   1      786.65      725.34     12.73 o 
  -2  -5   1      695.73      699.07     12.68 o 
  -1  -5   1        4.34        5.23      1.57 o 
   0  -5   1       95.57      100.47      5.27 o 
   1  -5   1       40.17       45.51      3.94 o 
   2  -5   1     1177.47     1319.27     15.27 o 
   3  -5   1      333.41      324.79      6.51 o 
   4  -5   1       16.53       18.23      3.62 o 
   5  -5   1      114.04      125.61      5.97 o 
   6  -5   1      479.77      488.65     10.97 o 
   7  -5   1       93.17       80.07      7.03 o 
   8  -5   1       66.71       72.98      7.54 o 
   9  -5   1      117.83      111.89      6.83 o 
  10  -5   1      264.87      251.77      9.70 o 
  11  -5   1       56.23       69.92      6.57 o 
 -15  -4   1        3.61       -5.99      9.30 o 
 -14  -4   1      164.68      144.25     13.85 o 
 -13  -4   1        2.97       -2.07      8.47 o 
 -12  -4   1      174.66      148.59     13.64 o 
 -11  -4   1       35.14       27.07     10.13 o 
 -10  -4   1       35.89       52.29     10.95 o 
  -9  -4   1      950.35      919.04     22.73 o 
  -8  -4   1     1274.03     1233.38     24.18 o 
  -7  -4   1     1618.62     1724.83     26.25 o 
  -6  -4   1      169.85      193.65      9.51 o 
  -5  -4   1        1.64        2.89      3.93 o 
  -4  -4   1      184.68      192.35     10.33 o 
  -3  -4   1      117.70      113.88      6.41 o 
  -2  -4   1      519.27      488.36     10.33 o 
  -1  -4   1       46.82       47.03      2.12 o 
   0  -4   1       16.58       25.82      5.68 o 
   1  -4   1      110.92      121.38      3.20 o 
   2  -4   1      917.03      927.38     24.59 o 
   3  -4   1      604.85      654.88     11.31 o 
   4  -4   1     2227.22     2347.22     19.63 o 
   5  -4   1        6.80        9.81      3.50 o 
   6  -4   1      266.19      263.62      8.17 o 
   7  -4   1      981.34     1000.76     15.70 o 
   8  -4   1       12.56       23.01      5.24 o 
   9  -4   1      126.67      109.01      7.44 o 
  10  -4   1        1.87       18.03     10.85 o 
  11  -4   1       80.13      117.45      7.16 o 
  12  -4   1      176.07      183.31     12.19 o 
 -15  -3   1       49.84       63.65     13.64 o 
 -14  -3   1       10.87       12.81     10.13 o 
 -13  -3   1        0.07       -4.75      8.68 o 
 -12  -3   1       27.51       16.33      9.92 o 
 -11  -3   1       37.01       30.38     10.33 o 
 -10  -3   1       61.77       77.29     11.78 o 
  -9  -3   1      114.00      107.67     10.75 o 
  -8  -3   1      494.71      517.70     16.53 o 
  -7  -3   1       30.21       41.13      3.33 o 
  -6  -3   1      955.97      904.37     17.98 o 
  -5  -3   1       50.11       60.55      6.20 o 
  -4  -3   1      188.79      187.03      7.44 o 
  -3  -3   1     4615.30     4435.22     21.48 o 
  -2  -3   1     4898.89     4503.99     31.41 o 
  -1  -3   1     4301.05     4056.11    115.71 o 
   0  -3   1       11.33       13.05      3.00 o 
   1  -3   1      134.75      185.53      3.97 o 
   2  -3   1        1.10       -0.81      1.63 o 
   3  -3   1       25.62       30.13      6.20 o 
   4  -3   1     3260.11     3352.54    127.20 o 
   5  -3   1      149.97      143.85      5.70 o 
   6  -3   1     2413.58     2316.31     35.65 o 
   7  -3   1     1208.86     1189.34     19.84 o 
   8  -3   1      734.96      703.15     37.51 o 
   9  -3   1     1791.75     1596.59     61.59 o 
  10  -3   1        5.48        9.82      4.80 o 
  11  -3   1      382.41      329.79     16.12 o 
  12  -3   1      208.17      186.41     12.81 o 
  13  -3   1       24.48       28.93      8.47 o 
 -14  -2   1       19.46       29.55      9.92 o 
 -13  -2   1       55.52       57.25     12.61 o 
 -12  -2   1        2.96        9.09      8.47 o 
 -11  -2   1      324.08      285.20     16.53 o 
 -10  -2   1      698.89      666.50     21.29 o 
  -9  -2   1        0.14        5.79      7.65 o 
  -8  -2   1       12.62       24.77      8.47 o 
  -7  -2   1       26.85       21.74      4.65 o 
  -6  -2   1      170.14      185.95      4.55 o 
  -5  -2   1       15.22       18.70      2.08 o 
  -4  -2   1       76.84       70.89      5.79 o 
  -3  -2   1       64.71       73.99      5.79 o 
  -2  -2   1      148.21      135.11     12.09 o 
  -1  -2   1      418.31      379.22      7.96 o 
   0  -2   1     2633.43     2433.97    104.47 o 
   1  -2   1      539.96      514.99     11.10 o 
   2  -2   1     5563.56     5196.69    174.22 o 
   3  -2   1     2562.59     2612.36     56.01 o 
   4  -2   1     1983.44     2088.86     16.44 o 
   5  -2   1     2629.91     2673.38     42.68 o 
   6  -2   1     2542.69     2313.03    147.04 o 
   7  -2   1      149.69      146.61      6.95 o 
   8  -2   1      374.68      372.36     10.39 o 
   9  -2   1      416.36      403.66     11.42 o 
  10  -2   1      623.63      625.81     19.12 o 
  11  -2   1       39.64       47.33     10.13 o 
  12  -2   1       22.94       17.36      7.85 o 
  13  -2   1       33.41       47.33      9.51 o 
 -14  -1   1        4.14        3.93     10.13 o 
 -13  -1   1       86.91      111.60     14.47 o 
 -12  -1   1        0.01       -2.07      8.06 o 
 -11  -1   1      136.88      122.35     12.19 o 
 -10  -1   1       14.79       10.54      9.92 o 
  -9  -1   1        0.01        0.00      7.44 o 
  -8  -1   1      622.09      640.48     44.85 o 
  -7  -1   1       96.77      102.39      5.89 o 
  -6  -1   1       27.57       28.94      3.08 o 
  -5  -1   1     1026.85     1059.79     11.57 o 
  -4  -1   1      455.20      414.19     17.57 o 
  -3  -1   1     2554.72     2539.65     63.65 o 
  -2  -1   1     5313.72     5494.81     29.55 o 
  -1  -1   1     6297.47     6087.02    289.64 o 
   0  -1   1     1447.07     1322.04     11.37 o 
   1  -1   1        0.23       -0.03      0.87 o 
   2  -1   1     1655.05     1644.33     11.10 o 
   3  -1   1     9105.60     9468.22    183.42 o 
   4  -1   1      775.90      820.08     23.97 o 
   5  -1   1     6812.84     7275.72     32.05 o 
   6  -1   1      381.10      374.46      8.50 o 
   7  -1   1      103.96       99.98      5.91 o 
   8  -1   1       52.47       75.41     10.75 o 
   9  -1   1      569.84      563.63     42.26 o 
  10  -1   1      670.44      664.64     14.01 o 
  11  -1   1        0.03      -10.13      6.82 o 
  12  -1   1      159.76      130.20     11.78 o 
  13  -1   1      206.64      190.96     13.43 o 
  14  -1   1       11.22       15.91      8.68 o 
 -14   0   1       98.82      116.77     14.67 o 
 -13   0   1       35.84       28.93     10.13 o 
 -12   0   1      597.28      518.73     21.08 o 
 -11   0   1        9.58       14.88      8.68 o 
 -10   0   1      105.60      111.81     13.64 o 
  -9   0   1      110.37       99.97      6.00 o 
  -8   0   1        0.00       -1.14      3.19 o 
  -7   0   1      353.26      361.17     15.91 o 
  -6   0   1        0.02       -3.88      2.18 o 
  -5   0   1     1034.47     1189.60     22.22 o 
  -4   0   1       55.64       62.03      3.13 o 
  -3   0   1     1342.70     1282.38     13.95 o 
  -2   0   1      348.34      347.19      6.72 o 
  -1   0   1        0.88        3.50      0.65 o 
   0   0   1       12.97        5.05      0.52 o 
   1   0   1      139.61      136.97      6.61 o 
   2   0   1      302.32      347.57      9.09 o 
   3   0   1    20214.54    20638.18    536.19 o 
   4   0   1      410.26      449.37      8.16 o 
   5   0   1    15153.04    16255.08     91.45 o 
   6   0   1      980.72     1058.78     13.74 o 
   7   0   1     4115.41     4363.72    113.36 o 
   8   0   1      705.68      713.16     12.51 o 
   9   0   1        0.35        0.70      4.13 o 
  10   0   1      268.67      269.22      9.43 o 
  11   0   1      183.66      180.21     13.64 o 
  12   0   1       47.38       58.90     11.99 o 
  13   0   1      176.71      168.85     13.43 o 
  14   0   1        6.66       25.01      9.09 o 
 -14   1   1       28.99       42.78     10.54 o 
 -13   1   1        0.28        5.99      7.85 o 
 -12   1   1        5.05        0.41      8.27 o 
 -11   1   1       50.94       63.03     10.95 o 
 -10   1   1      638.12      624.75     20.87 o 
  -9   1   1        0.58        0.92      4.75 o 
  -8   1   1      168.36      163.99      6.79 o 
  -7   1   1      560.22      527.09     20.36 o 
  -6   1   1      860.01      897.19     31.31 o 
  -5   1   1     2189.34     2290.06     35.75 o 
  -4   1   1       61.22       48.52      3.47 o 
  -3   1   1        6.40       10.94      2.63 o 
  -2   1   1    13591.05    13309.33    251.00 o 
  -1   1   1     1688.52     1658.51     29.76 o 
   1   1   1      539.79      567.31      8.62 o 
   2   1   1    39914.71    41754.27    648.44 o 
   3   1   1     6659.08     6898.58     49.70 o 
   4   1   1    29973.50    31951.63     71.06 o 
   5   1   1      100.95      149.72      7.85 o 
   6   1   1     5397.40     5642.47    101.37 o 
   7   1   1      345.04      401.01     13.33 o 
   8   1   1       37.49       43.68      5.24 o 
   9   1   1       89.72       93.68      9.51 o 
  10   1   1      855.13      817.57     23.77 o 
  11   1   1       18.89       29.35      9.51 o 
  12   1   1      144.20      125.65     12.81 o 
  13   1   1       52.94       75.64     12.40 o 
  14   1   1        5.02       -2.27      7.85 o 
 -13   2   1        4.77       16.74      8.06 o 
 -12   2   1        2.25       -9.51      6.61 o 
 -11   2   1       28.21       16.12      7.85 o 
 -10   2   1      185.29      164.70     11.06 o 
  -9   2   1       10.04        1.55      4.28 o 
  -8   2   1      179.52      171.55     12.09 o 
  -7   2   1      220.27      212.89     20.56 o 
  -6   2   1      335.11      328.54     15.09 o 
  -5   2   1      763.93      775.63     23.35 o 
  -4   2   1      258.95      266.11      7.23 o 
  -3   2   1      555.86      540.11     17.05 o 
  -2   2   1     8207.98     8089.03    158.20 o 
  -1   2   1        2.19       10.81      1.49 o 
   0   2   1     1167.88     1055.23     10.75 o 
   1   2   1       83.16       85.35      3.61 o 
   2   2   1      676.37      654.95     11.41 o 
   3   2   1    23743.76    24346.24    321.31 o 
   4   2   1     1113.15     1145.31     12.96 o 
   5   2   1     2732.06     3043.29     29.24 o 
   6   2   1      317.43      272.59      6.42 o 
   7   2   1     1837.60     2007.67     45.05 o 
   8   2   1       86.69      106.83      5.69 o 
   9   2   1      208.00      215.53      7.65 o 
  10   2   1       66.77       71.92     11.78 o 
  11   2   1        4.08        3.93      8.06 o 
  12   2   1      254.96      225.89     15.09 o 
  13   2   1      168.55      127.10     13.43 o 
  14   2   1       35.55       35.96     11.57 o 
 -13   3   1        4.13        3.31      7.85 o 
 -12   3   1        0.08       17.36      8.06 o 
 -11   3   1      112.59      110.36     10.75 o 
 -10   3   1        3.06        0.21      4.17 o 
  -9   3   1        0.10       -8.68      6.82 o 
  -8   3   1      149.49      147.34     13.33 o 
  -7   3   1      491.00      464.12     13.64 o 
  -6   3   1     2128.34     2208.62     19.87 o 
  -5   3   1      248.42      279.82     15.09 o 
  -4   3   1     1897.46     1936.99     15.68 o 
  -3   3   1     5669.78     5704.64    107.57 o 
  -2   3   1    11564.23    11753.74    269.70 o 
  -1   3   1      228.92      243.43      6.62 o 
   0   3   1    18885.05    17827.88    645.93 o 
   1   3   1    34325.22    31982.43    705.53 o 
   2   3   1      897.98      869.36     22.19 o 
   3   3   1       23.56       64.11      8.34 o 
   4   3   1     6838.81     7041.02    114.60 o 
   5   3   1      772.90      782.71      8.64 o 
   6   3   1     1893.51     1973.30     11.41 o 
   7   3   1      120.06      113.84      3.83 o 
   8   3   1        0.01        2.07      2.60 o 
   9   3   1       69.82      103.75     11.78 o 
  10   3   1        1.56       -3.51      8.06 o 
  11   3   1        6.49        0.00      8.47 o 
  12   3   1        8.82        2.89      9.09 o 
  13   3   1       36.56       33.48     11.78 o 
  14   3   1        4.28        3.51      9.92 o 
  15   3   1       63.20       51.87     11.16 o 
 -13   4   1       56.99       97.96      9.92 o 
 -12   4   1      159.43      147.15     11.78 o 
 -11   4   1      114.02      134.95     11.16 o 
 -10   4   1       41.98       61.84      6.79 o 
  -9   4   1      244.66      226.55      8.90 o 
  -8   4   1        4.00        0.10      4.09 o 
  -7   4   1        8.55       16.21      4.52 o 
  -6   4   1      275.76      253.95     11.06 o 
  -5   4   1      287.84      310.00      7.81 o 
  -4   4   1      154.22      199.28      5.97 o 
  -3   4   1      191.68      184.20     14.26 o 
  -2   4   1       93.40       83.06      4.14 o 
  -1   4   1     8107.19     7869.61    189.10 o 
   0   4   1    35929.26    33931.45   1357.07 o 
   1   4   1      155.12      152.14      5.98 o 
   2   4   1    18536.11    17932.79    305.57 o 
   3   4   1     1969.84     1964.99     37.50 o 
   4   4   1      448.57      438.35     12.33 o 
   5   4   1      449.94      494.90      5.91 o 
   6   4   1       61.34       60.42      3.19 o 
   7   4   1     1916.35     2011.76     53.11 o 
   8   4   1      377.33      347.70      6.39 o 
   9   4   1       56.85       79.17      5.30 o 
  10   4   1      248.28      258.18     12.61 o 
  11   4   1       93.99       90.31     12.61 o 
  12   4   1       74.69      100.65     14.05 o 
  13   4   1       36.47       40.51     11.16 o 
  14   4   1        2.77       -4.13      8.89 o 
  15   4   1        8.68       22.32     10.75 o 
 -11   5   1       52.76       64.39      6.47 o 
 -10   5   1      101.33      111.01      7.22 o 
  -9   5   1       26.27       49.55      6.06 o 
  -8   5   1      226.67      200.10     10.75 o 
  -7   5   1       82.69       68.59      5.84 o 
  -6   5   1       10.19        3.92      3.94 o 
  -5   5   1        1.81        1.74      3.29 o 
  -4   5   1      371.39      434.01      8.58 o 
  -3   5   1     1711.26     1711.33     66.13 o 
  -2   5   1      898.37      905.83     16.80 o 
  -1   5   1     4446.26     4446.44     69.52 o 
   0   5   1      825.97      823.62     10.01 o 
   1   5   1     9935.86     9908.14     34.18 o 
   2   5   1        8.43       22.57      3.32 o 
   3   5   1     4227.18     4318.92    142.23 o 
   4   5   1       54.16       47.09      2.76 o 
   5   5   1     1154.92     1233.31     14.74 o 
   6   5   1       43.02       53.37      3.04 o 
   7   5   1        0.13        0.21      2.31 o 
   8   5   1       13.25       29.70      4.66 o 
   9   5   1      751.45      744.24     13.20 o 
  10   5   1       70.41       81.57      5.79 o 
  11   5   1       19.88       11.37      9.09 o 
  12   5   1        4.35        1.24      8.06 o 
  13   5   1      301.22      265.15     17.15 o 
  14   5   1       94.32      124.00     15.71 o 
  15   5   1        0.01        3.72      9.09 o 
 -11   6   1      200.32      213.49     13.64 o 
 -10   6   1        4.13        1.65      7.03 o 
  -9   6   1       20.05       33.50      7.65 o 
  -8   6   1      284.56      264.19      9.03 o 
  -7   6   1      150.09      144.30      7.54 o 
  -6   6   1        8.99       10.39      4.26 o 
  -5   6   1      152.05      139.89      6.51 o 
  -4   6   1       27.16       23.07      4.01 o 
  -3   6   1       91.12       94.41      4.43 o 
  -2   6   1      995.38      988.66     15.98 o 
  -1   6   1     5526.47     5544.60     21.58 o 
   0   6   1       90.43      114.32     10.54 o 
   1   6   1      220.65      247.99      7.44 o 
   2   6   1     1870.03     1798.47     47.36 o 
   3   6   1       14.40       17.21      2.23 o 
   4   6   1        5.40        6.58      2.20 o 
   5   6   1       59.80       57.71      3.10 o 
   6   6   1      141.45      190.58      6.23 o 
   7   6   1       22.86       30.48      3.34 o 
   8   6   1        0.57       -3.13      3.35 o 
   9   6   1      875.28      802.56     28.93 o 
  10   6   1      145.98      133.52      6.73 o 
  11   6   1       19.03       25.29      5.48 o 
  12   6   1        5.49       25.01      9.51 o 
  13   6   1       27.63       19.63     10.33 o 
  14   6   1       22.49       22.32     11.16 o 
  15   6   1       11.82       15.09     10.54 o 
 -11   7   1      166.87      164.92     13.02 o 
 -10   7   1        3.04       12.40      8.06 o 
  -9   7   1      102.46       92.17      9.92 o 
  -8   7   1      210.30      226.09     13.43 o 
  -7   7   1      215.49      190.55     12.40 o 
  -6   7   1      145.78      144.67     10.75 o 
  -5   7   1      267.59      240.80      7.69 o 
  -4   7   1        5.21        2.82      5.89 o 
  -3   7   1     1039.35      968.25      9.89 o 
  -2   7   1       92.63      100.23      4.14 o 
  -1   7   1      706.89      688.02     13.12 o 
   0   7   1     1768.98     1872.53     43.71 o 
   1   7   1     1862.37     1797.62     36.68 o 
   2   7   1     1778.58     1794.31     35.70 o 
   3   7   1     1118.78     1128.06     43.67 o 
   4   7   1     2053.03     2162.04     52.58 o 
   5   7   1       66.75       57.28      3.37 o 
   6   7   1      874.30      919.14     19.51 o 
   7   7   1      217.05      196.23      7.45 o 
   8   7   1      743.56      718.39     25.11 o 
   9   7   1       20.58       26.84      5.21 o 
  10   7   1       12.43       12.35      4.74 o 
  11   7   1        9.48       11.34      4.78 o 
  12   7   1        3.77       -0.41      8.47 o 
  13   7   1      142.20      128.55     13.85 o 
  14   7   1       54.96      105.19     13.85 o 
  15   7   1       83.30      127.31     16.12 o 
 -10   8   1      152.79      165.95     13.85 o 
  -9   8   1       42.46       58.49     11.16 o 
  -8   8   1      387.28      360.63     16.95 o 
  -7   8   1        1.45       -3.31      5.79 o 
  -6   8   1     1013.25      931.23     24.80 o 
  -5   8   1      353.43      347.61     15.29 o 
  -4   8   1       50.94       43.61      8.89 o 
  -3   8   1      428.78      424.86     13.43 o 
  -2   8   1       95.09      104.93      7.75 o 
  -1   8   1      182.46      160.82      7.01 o 
   0   8   1      914.99      903.33     21.60 o 
   1   8   1       22.73       26.67      4.55 o 
   2   8   1     1177.19     1200.45     47.33 o 
   3   8   1       45.50       53.06      3.11 o 
   4   8   1       42.72       50.14      5.33 o 
   5   8   1      654.21      646.02     17.74 o 
   6   8   1      136.17      142.22      4.68 o 
   7   8   1       56.69       70.34      6.28 o 
   8   8   1      131.23      129.91     10.64 o 
   9   8   1      173.62      157.89      7.59 o 
  10   8   1      106.88      123.03     24.59 o 
  11   8   1      130.45      133.88      7.35 o 
  12   8   1       73.97       82.40      6.88 o 
  13   8   1       45.84       31.21     10.95 o 
  14   8   1        0.08       14.05     10.33 o 
 -10   9   1       12.27       12.81      8.68 o 
  -9   9   1        1.38        1.86      8.27 o 
  -8   9   1        4.86       -0.83      7.85 o 
  -7   9   1       90.36      103.54     10.54 o 
  -6   9   1      379.63      347.40     16.74 o 
  -5   9   1       36.91       33.07      8.68 o 
  -4   9   1        0.44       -6.82      5.99 o 
  -3   9   1      111.00      111.19      7.62 o 
  -2   9   1      231.50      229.45      8.97 o 
  -1   9   1      373.14      403.92     10.59 o 
   0   9   1      129.06       95.91      6.24 o 
   1   9   1       66.64       70.27     11.99 o 
   2   9   1      968.98     1016.68     17.88 o 
   3   9   1      227.39      232.52     12.92 o 
   4   9   1      320.29      330.76      7.23 o 
   5   9   1     1279.06     1288.70     20.13 o 
   6   9   1       15.72       13.67      4.88 o 
   7   9   1      260.47      263.99      8.82 o 
   8   9   1       25.53       43.61      6.13 o 
   9   9   1       20.33       25.21      8.89 o 
  10   9   1       94.96      100.05      7.25 o 
  11   9   1      410.18      384.20     11.58 o 
  12   9   1       88.97      106.51      7.68 o 
  13   9   1       12.99       13.43     10.54 o 
  14   9   1        0.10       -6.82      9.71 o 
  -9  10   1        0.14       -7.44      7.44 o 
  -8  10   1      114.38      109.53     11.57 o 
  -7  10   1        0.68       -2.07      7.03 o 
  -6  10   1      494.86      459.83     19.63 o 
  -5  10   1        6.36      -11.57      5.79 o 
  -4  10   1        0.52       -9.92      4.96 o 
  -3  10   1      337.98      297.32     10.67 o 
  -2  10   1       20.02       41.00      8.99 o 
  -1  10   1      213.21      207.00      8.82 o 
   0  10   1        0.23        4.37      4.67 o 
   1  10   1        1.97       -3.11      6.41 o 
   2  10   1      286.21      299.60      9.30 o 
   3  10   1        1.11       -3.15      3.77 o 
   4  10   1        3.51        6.92      4.12 o 
   5  10   1      293.62      264.17      8.19 o 
   6  10   1       56.78       74.73      5.81 o 
   7  10   1      280.84      282.66     24.28 o 
   8  10   1       30.81       39.97      5.85 o 
   9  10   1       47.68       61.59      6.94 o 
  10  10   1       34.58       33.21      6.00 o 
  11  10   1        8.14        7.56      4.81 o 
  12  10   1       24.42       22.58      5.89 o 
  13  10   1       42.52       52.08     11.57 o 
  14  10   1        3.94       10.54      9.30 o 
  -8  11   1       11.34       35.96      9.92 o 
  -7  11   1       15.19       26.04      9.51 o 
  -6  11   1       14.12       12.61      8.68 o 
  -5  11   1       29.72       38.85      9.51 o 
  -4  11   1      287.24      271.97     15.29 o 
  -3  11   1       11.80       -4.77      5.08 o 
  -2  11   1      133.66      140.65      9.30 o 
  -1  11   1     1096.08     1076.56     17.89 o 
   0  11   1      266.15      245.70     10.75 o 
   1  11   1      215.89      208.77     11.78 o 
   2  11   1        4.50        0.19      4.51 o 
   3  11   1      158.73      156.60      7.88 o 
   4  11   1       39.94       59.38      6.40 o 
   5  11   1      360.54      346.22      9.72 o 
   6  11   1        0.01       -0.21      6.61 o 
   7  11   1     1062.51     1026.92     25.83 o 
   8  11   1      305.10      287.68     14.88 o 
   9  11   1        0.04       -4.34      6.20 o 
  10  11   1      542.27      521.54     19.74 o 
  11  11   1        4.40       10.95      8.27 o 
  12  11   1        7.59       19.72      5.99 o 
  13  11   1      111.15      108.50      7.49 o 
  14  11   1        0.55       26.66      9.09 o 
  -7  12   1       21.64       21.91     10.33 o 
  -6  12   1       82.54       79.36     13.02 o 
  -5  12   1      100.49       95.89     10.95 o 
  -4  12   1       31.87       32.65      9.71 o 
  -3  12   1        0.00       -3.51      6.41 o 
  -2  12   1       81.57      100.51      7.59 o 
  -1  12   1       97.09      116.17     14.36 o 
   0  12   1      184.66      167.79     18.81 o 
   1  12   1        1.05       -2.14      6.41 o 
   2  12   1      154.68      158.63      8.29 o 
   3  12   1       35.26       35.80      9.09 o 
   4  12   1     1663.72     1591.05     84.42 o 
   5  12   1      189.89      191.87      8.39 o 
   6  12   1       58.05       69.44     11.16 o 
   7  12   1       19.28       16.74      8.89 o 
   8  12   1      124.30      123.17     10.95 o 
   9  12   1      195.08      169.47     12.81 o 
  10  12   1       29.88       27.49      9.51 o 
  11  12   1        6.48       -2.07      7.44 o 
  12  12   1      195.56      191.79     12.81 o 
  13  12   1        0.11        1.65      8.27 o 
  -6  13   1       17.00       10.13      8.06 o 
  -5  13   1       24.88       37.20     10.54 o 
  -4  13   1        4.58        4.34      7.85 o 
  -3  13   1      161.29      138.88     12.19 o 
  -2  13   1       36.30       38.49      7.47 o 
  -1  13   1      306.99      275.96     11.02 o 
   0  13   1        5.94       -9.85      6.82 o 
   1  13   1        0.06       -9.14      4.57 o 
   2  13   1       35.50       46.50      6.90 o 
   3  13   1      332.05      314.69     10.91 o 
   4  13   1      126.82      118.67      8.99 o 
   5  13   1      177.54      169.88     13.23 o 
   6  13   1      216.36      212.04     14.67 o 
   7  13   1       21.25       10.33      8.47 o 
   8  13   1      243.94      248.20     14.88 o 
   9  13   1       34.30       45.05     10.54 o 
  10  13   1       11.46       11.99      8.27 o 
  11  13   1       20.35       19.84      8.47 o 
  12  13   1        2.41        0.83      7.65 o 
  13  13   1        0.37      -13.23      8.06 o 
  -5  14   1       81.90      104.37     11.99 o 
  -4  14   1        3.65        0.21      8.68 o 
  -3  14   1        2.81       15.50      8.27 o 
  -2  14   1        1.53       -1.24      6.61 o 
  -1  14   1       32.85       51.41     14.36 o 
   0  14   1       45.61       59.51     12.61 o 
   1  14   1      101.29      109.27      7.94 o 
   2  14   1      126.78      142.99      8.49 o 
   3  14   1      344.26      330.74     11.35 o 
   4  14   1        5.64       12.88      6.20 o 
   5  14   1       73.97       80.39     13.43 o 
   6  14   1        4.65      -10.13      8.06 o 
   7  14   1        3.71        1.03      9.51 o 
   8  14   1       33.92       37.82     11.16 o 
   9  14   1       13.47       20.25      8.47 o 
  10  14   1       58.00       87.83     12.81 o 
  11  14   1       48.62       84.94     11.78 o 
  12  14   1        1.06       -8.89      8.47 o 
  -3  15   1       16.20       17.77      8.89 o 
  -2  15   1       84.51       93.21     12.19 o 
  -1  15   1       52.56       82.51      9.44 o 
   0  15   1        5.23       13.18      8.68 o 
   1  15   1      111.24      128.57      8.64 o 
   2  15   1        0.79        8.66     13.74 o 
   3  15   1       59.22       80.24     10.75 o 
   4  15   1        6.14        3.93     10.13 o 
   5  15   1        2.69       -8.68      9.30 o 
   6  15   1        1.28       -9.92      9.09 o 
   7  15   1      138.02      125.24     12.81 o 
   8  15   1       20.46       25.01     10.75 o 
   9  15   1       48.76       34.51     12.40 o 
  10  15   1        6.46        7.23      9.30 o 
  11  15   1       46.61       47.53     11.37 o 
  -1  16   1       85.83       94.03     10.33 o 
   0  16   1       34.93       53.26     22.32 o 
   1  16   1      241.15      221.97     10.56 o 
   2  16   1      243.00      217.70     10.26 o 
   3  16   1       17.91       34.75     17.88 o 
   4  16   1       92.25      136.40     16.95 o 
   5  16   1        0.09       -4.75      8.89 o 
   6  16   1       43.45       34.93     11.57 o 
   7  16   1       42.81       26.25     12.40 o 
   8  16   1      107.41      103.33     12.81 o 
   9  16   1       72.49      112.43     14.67 o 
  10  16   1       33.49       30.17     10.95 o 
   2  17   1        0.23        0.45      7.44 o 
   3  17   1       19.44       16.74     11.57 o 
   4  17   1        1.98       -1.03     10.13 o 
   5  17   1        0.01       -8.47      9.71 o 
   6  17   1       23.99       43.19     12.81 o 
   7  17   1       17.44       27.28     11.57 o 
  -7 -16   2      122.51      128.13     14.05 o 
  -6 -16   2        4.72       18.19     10.95 o 
  -5 -16   2       89.12       99.61     15.50 o 
  -4 -16   2        0.08      -13.64     10.13 o 
  -3 -16   2        0.34       -1.24      9.92 o 
  -2 -16   2       20.55       10.75     11.99 o 
  -9 -15   2       12.26       25.21     10.54 o 
  -8 -15   2       34.73       52.91     11.16 o 
  -7 -15   2       29.73       43.19     11.57 o 
  -6 -15   2        0.01      -13.85      9.92 o 
  -5 -15   2       48.56       72.95     13.23 o 
  -4 -15   2       11.32       -5.79     10.13 o 
  -3 -15   2       10.36       46.29     11.16 o 
  -2 -15   2       11.93       34.35      6.32 o 
  -1 -15   2        6.76        8.20      7.44 o 
   0 -15   2        4.56       -1.45      7.65 o 
   1 -15   2        2.15       -7.03      7.03 o 
 -11 -14   2        0.66       13.64      9.92 o 
 -10 -14   2       46.03       51.87     12.40 o 
  -9 -14   2      285.03      267.22     16.33 o 
  -8 -14   2        3.60        7.85      9.30 o 
  -7 -14   2      149.95      136.81     12.81 o 
  -6 -14   2      123.70      117.80     12.19 o 
  -5 -14   2       83.79       70.68     12.40 o 
  -4 -14   2       12.73       38.03     10.95 o 
  -3 -14   2        8.90       25.83     11.16 o 
  -2 -14   2       19.11       33.97     13.43 o 
  -1 -14   2       15.45       16.20      5.81 o 
   0 -14   2       21.45       35.75      8.06 o 
   1 -14   2        9.05       22.32      7.44 o 
   2 -14   2       10.44       16.74      8.68 o 
   3 -14   2       23.96       42.37     10.33 o 
 -12 -13   2       20.86       17.15      9.30 o 
 -11 -13   2       83.55       90.52     10.33 o 
 -10 -13   2       80.53       98.58     10.54 o 
  -9 -13   2       17.29        7.44      9.30 o 
  -8 -13   2      129.13      117.59     10.75 o 
  -7 -13   2       18.55       33.07      9.51 o 
  -6 -13   2       84.85       81.84     10.13 o 
  -5 -13   2        1.58      -14.47      7.23 o 
  -4 -13   2        4.27      -10.54      8.06 o 
  -3 -13   2        7.89       -4.79      4.69 o 
  -2 -13   2        2.30        5.71      5.36 o 
  -1 -13   2       52.51       54.02     12.30 o 
   0 -13   2       30.40       32.14     15.81 o 
   1 -13   2      192.90      174.84     13.02 o 
   2 -13   2       46.94       64.89     11.16 o 
   3 -13   2       60.81       52.91     10.75 o 
   4 -13   2       20.98       12.19      8.89 o 
   5 -13   2        0.13       13.64      9.09 o 
 -13 -12   2       16.91       28.73      9.71 o 
 -12 -12   2        3.12       14.67      8.27 o 
 -11 -12   2       10.94       21.70      8.68 o 
 -10 -12   2       37.37       31.83      9.92 o 
  -9 -12   2       33.47       51.46     10.95 o 
  -8 -12   2        4.94      -12.40      7.23 o 
  -7 -12   2        2.72      -10.54      7.03 o 
  -6 -12   2        0.01       -7.85      6.61 o 
  -5 -12   2       82.07       95.27     12.81 o 
  -4 -12   2        9.28       12.40      8.27 o 
  -3 -12   2        0.69       -2.20      4.35 o 
  -2 -12   2      690.61      616.28     53.42 o 
  -1 -12   2       55.21       59.20      6.83 o 
   0 -12   2      369.81      338.35     16.43 o 
   1 -12   2        0.03        0.19      6.10 o 
   2 -12   2        0.04       -8.89      6.82 o 
   3 -12   2        1.47        5.37      7.03 o 
   4 -12   2        1.97        7.03      7.85 o 
   5 -12   2        2.25      -10.75      7.65 o 
   6 -12   2        0.28        8.47      8.47 o 
 -13 -11   2       97.47       93.50      8.19 o 
 -12 -11   2        3.35        2.81     10.54 o 
 -11 -11   2       43.11       42.57     10.13 o 
 -10 -11   2      186.27      169.88     12.81 o 
  -9 -11   2        4.14       12.40      7.85 o 
  -8 -11   2      242.43      221.75     14.05 o 
  -7 -11   2       64.72       90.93     10.33 o 
  -6 -11   2       62.99       54.56     10.54 o 
  -5 -11   2      512.01      488.56     18.81 o 
  -4 -11   2        3.15        2.12      6.92 o 
  -3 -11   2       80.65       77.55     17.46 o 
  -2 -11   2      146.62      118.35      7.30 o 
  -1 -11   2       46.58       43.03      6.44 o 
   0 -11   2        2.65       -2.59      4.76 o 
   1 -11   2       78.98       82.90      6.95 o 
   2 -11   2      114.41      106.85     10.33 o 
   3 -11   2       28.56       19.22      8.68 o 
   4 -11   2      213.91      196.75     13.85 o 
   5 -11   2      129.58      142.39     12.81 o 
   6 -11   2        0.30       25.01      8.68 o 
   7 -11   2       53.60       61.59     12.40 o 
 -14 -10   2        2.67        2.97      6.16 o 
 -13 -10   2       65.05       83.59      8.06 o 
 -12 -10   2       38.50       39.82      8.47 o 
 -11 -10   2        1.12       -0.93      9.51 o 
 -10 -10   2       15.07        5.52      5.06 o 
  -9 -10   2       11.52        9.22      5.55 o 
  -8 -10   2      361.67      356.37     10.59 o 
  -7 -10   2       16.67       14.47      7.23 o 
  -6 -10   2      401.81      355.88     16.12 o 
  -5 -10   2       58.74       87.83     11.37 o 
  -4 -10   2      854.42      813.75     33.17 o 
  -3 -10   2      197.93      184.83      7.60 o 
  -2 -10   2      154.29      158.10     24.49 o 
  -1 -10   2        0.45        2.71      4.55 o 
   0 -10   2       70.86       77.84     11.88 o 
   1 -10   2      157.82      138.50      8.58 o 
   2 -10   2        5.86        4.98      4.76 o 
   3 -10   2        4.86       -0.83      6.20 o 
   4 -10   2       49.13       61.17     10.95 o 
   5 -10   2      140.03      148.18     12.40 o 
   6 -10   2        9.55       11.57      8.47 o 
   7 -10   2       26.88       25.21      9.92 o 
   8 -10   2       87.42      100.03     11.78 o 
 -14  -9   2       11.99       -0.88     14.47 o 
 -13  -9   2        2.75       -1.32     19.84 o 
 -12  -9   2       12.57        5.78     10.75 o 
 -11  -9   2       29.11       35.73      8.58 o 
 -10  -9   2       45.12       63.13      9.09 o 
  -9  -9   2        4.95        5.92      4.88 o 
  -8  -9   2      764.73      735.87     32.34 o 
  -7  -9   2       89.82       98.21     14.26 o 
  -6  -9   2        1.86        0.10      4.06 o 
  -5  -9   2      118.07      129.00      6.31 o 
  -4  -9   2       30.50       30.01      3.60 o 
  -3  -9   2      280.73      274.92     15.09 o 
  -2  -9   2       47.36       58.52      5.85 o 
  -1  -9   2      112.53      114.55      6.56 o 
   0  -9   2        2.20        3.94      4.50 o 
   1  -9   2      248.99      243.43     13.33 o 
   2  -9   2        0.03       -3.76      8.99 o 
   3  -9   2      239.95      264.74     14.26 o 
   4  -9   2       16.71       30.59      8.68 o 
   5  -9   2        2.40       -6.61      6.41 o 
   6  -9   2       38.24       23.35      9.92 o 
   7  -9   2        2.92       -5.79      7.44 o 
   8  -9   2       86.57       90.31     11.16 o 
   9  -9   2       32.52       24.80     10.33 o 
 -14  -8   2       83.88      103.75     14.67 o 
 -13  -8   2        7.48       -0.81      5.68 o 
 -12  -8   2       13.65        8.28      5.41 o 
 -11  -8   2        0.12        0.22      5.00 o 
 -10  -8   2       29.89       32.14      5.91 o 
  -9  -8   2      257.77      248.60     11.47 o 
  -8  -8   2        0.21        1.53      4.47 o 
  -7  -8   2        2.45       -0.49      4.15 o 
  -6  -8   2       98.45       99.25      8.27 o 
  -5  -8   2      936.67      910.57      9.81 o 
  -4  -8   2        1.13        1.37      2.39 o 
  -3  -8   2     1119.31     1197.94     18.68 o 
  -2  -8   2        0.18       -0.88      2.27 o 
  -1  -8   2        0.00        9.20      4.24 o 
   0  -8   2       25.87       31.66      4.85 o 
   1  -8   2        0.44        0.75      3.91 o 
   2  -8   2       34.11       47.13      5.85 o 
   3  -8   2       30.30       49.33      6.51 o 
   4  -8   2      236.47      236.84     13.64 o 
   5  -8   2      377.48      369.72     16.53 o 
   6  -8   2       21.58       18.19      8.68 o 
   7  -8   2       47.79       42.16     10.75 o 
   8  -8   2       40.38       54.77     10.95 o 
   9  -8   2       90.67      105.81     11.99 o 
  10  -8   2      134.27      158.51     13.64 o 
 -14  -7   2       37.86       30.17     11.78 o 
 -13  -7   2       15.55       28.00     11.78 o 
 -12  -7   2        2.01        1.93      5.05 o 
 -11  -7   2      169.18      137.23     12.19 o 
 -10  -7   2       46.40       79.15     11.37 o 
  -9  -7   2       74.05       81.43      9.71 o 
  -8  -7   2       11.08       15.91      8.47 o 
  -7  -7   2        1.13        2.94      7.13 o 
  -6  -7   2       43.61       56.72      5.69 o 
  -5  -7   2      496.73      506.94      8.38 o 
  -4  -7   2        1.75        5.57      2.20 o 
  -3  -7   2       16.35       12.36      2.44 o 
  -2  -7   2      483.61      559.36     16.19 o 
  -1  -7   2      184.11      165.92      5.32 o 
   0  -7   2      211.06      228.46     20.56 o 
   1  -7   2     1174.44     1171.57     39.58 o 
   2  -7   2       33.77       75.62      7.65 o 
   3  -7   2        6.55       10.96      2.65 o 
   4  -7   2      266.50      269.28     13.23 o 
   5  -7   2        0.47       -5.37      5.79 o 
   6  -7   2        0.07      -11.78      5.99 o 
   7  -7   2       67.72       83.70     12.19 o 
   8  -7   2        8.50       12.61      8.27 o 
   9  -7   2      102.43       90.31     11.16 o 
  10  -7   2        2.97       -2.07      7.65 o 
 -15  -6   2       29.70       39.47     11.99 o 
 -14  -6   2       47.59       64.27     13.43 o 
 -13  -6   2        3.85      -15.09      9.09 o 
 -12  -6   2       38.09       42.37     10.95 o 
 -11  -6   2       22.73       34.93      9.92 o 
 -10  -6   2      191.84      190.55     13.02 o 
  -9  -6   2       57.34       83.49     10.95 o 
  -8  -6   2      138.41      122.14     10.54 o 
  -7  -6   2      327.08      327.77     12.81 o 
  -6  -6   2        1.04        7.03      4.96 o 
  -5  -6   2       63.50       68.80      3.08 o 
  -4  -6   2     1576.98     1662.96     57.66 o 
  -3  -6   2      598.82      568.35     11.84 o 
  -2  -6   2      184.76      178.88     10.54 o 
  -1  -6   2       74.29       82.31      7.13 o 
   0  -6   2      822.19      908.91     22.01 o 
   1  -6   2       34.45       33.00      4.15 o 
   2  -6   2     1036.94     1140.85     26.24 o 
   3  -6   2       58.64       60.29      3.63 o 
   4  -6   2        1.10        3.57      2.88 o 
   5  -6   2        0.80       -1.40      3.28 o 
   6  -6   2      369.32      373.09     10.13 o 
   7  -6   2       39.07       55.43      8.06 o 
   8  -6   2      325.02      304.42     15.50 o 
   9  -6   2       11.37        3.72      8.06 o 
  10  -6   2       22.26       28.11      9.71 o 
  11  -6   2      219.29      234.77     15.09 o 
 -15  -5   2        0.01       17.15     11.37 o 
 -14  -5   2        0.33        7.44     10.33 o 
 -13  -5   2        4.14        3.31      9.09 o 
 -12  -5   2       46.23       51.46     11.37 o 
 -11  -5   2      246.37      227.13     14.26 o 
 -10  -5   2      904.29      792.35     22.73 o 
  -9  -5   2       55.73       85.56     11.37 o 
  -8  -5   2      204.37      202.12     12.19 o 
  -7  -5   2      114.01      124.83      9.71 o 
  -6  -5   2       64.58       62.62      7.03 o 
  -5  -5   2        1.83        8.68      4.96 o 
  -4  -5   2       88.37       87.99      5.79 o 
  -3  -5   2        1.39        5.30      6.61 o 
  -2  -5   2       25.41       30.75      2.49 o 
  -1  -5   2     3963.59     3931.83     61.48 o 
   0  -5   2      117.77      120.27      6.10 o 
   1  -5   2      274.97      291.02      7.54 o 
   2  -5   2       10.25       20.73      2.40 o 
   3  -5   2      530.80      564.94      8.26 o 
   4  -5   2      211.24      209.66      5.25 o 
   5  -5   2      177.26      181.39      8.58 o 
   6  -5   2       90.98       77.63      5.91 o 
   7  -5   2       96.21      101.62      6.70 o 
   8  -5   2      312.45      318.52     10.30 o 
   9  -5   2       24.23       33.32      9.61 o 
  10  -5   2      151.40      143.76      7.77 o 
  11  -5   2      100.80      135.37     11.99 o 
  12  -5   2      165.84      154.17     12.81 o 
 -15  -4   2        6.06       10.13     10.13 o 
 -14  -4   2       15.66        3.51     10.33 o 
 -13  -4   2        0.00      -12.81      8.27 o 
 -12  -4   2       17.30       11.99      9.30 o 
 -11  -4   2      140.49      121.93     11.99 o 
 -10  -4   2       95.76      103.13     12.61 o 
  -9  -4   2      106.82      105.61     10.95 o 
  -8  -4   2     1221.25     1287.73     25.21 o 
  -7  -4   2      834.86      851.67     19.22 o 
  -6  -4   2      177.64      193.23      9.71 o 
  -5  -4   2     2642.67     2810.03     28.52 o 
  -4  -4   2     1983.06     1942.22     12.27 o 
  -3  -4   2      678.46      659.17     24.08 o 
  -2  -4   2     2559.31     2611.34     61.48 o 
  -1  -4   2     1457.11     1395.69     27.38 o 
   0  -4   2     2520.62     2480.48     77.91 o 
   1  -4   2      687.17      675.71     27.59 o 
   2  -4   2       34.61       38.06      3.42 o 
   3  -4   2       28.87       49.72      3.68 o 
   4  -4   2       60.27       56.30      4.41 o 
   5  -4   2      433.38      423.10      9.62 o 
   6  -4   2      687.25      682.48     12.76 o 
   7  -4   2       32.76       43.56      7.65 o 
   8  -4   2      175.36      190.91      9.30 o 
   9  -4   2       11.22       10.64      6.41 o 
  10  -4   2      180.18      174.04      8.30 o 
  11  -4   2      150.84      137.58      8.06 o 
  12  -4   2      281.02      247.17     14.05 o 
 -15  -3   2        0.04       -9.71      8.47 o 
 -14  -3   2        7.21        8.89      9.92 o 
 -13  -3   2       10.51       17.15     10.13 o 
 -12  -3   2        0.10      -11.78      8.47 o 
 -11  -3   2     1159.68     1073.42     27.69 o 
 -10  -3   2       87.19       87.42     10.54 o 
  -9  -3   2      364.74      341.20     15.29 o 
  -8  -3   2      194.41      210.59     12.19 o 
  -7  -3   2      360.59      426.56     14.26 o 
  -6  -3   2        1.52        1.45      4.75 o 
  -5  -3   2       89.73      103.54      7.23 o 
  -4  -3   2     1473.10     1460.30     18.81 o 
  -3  -3   2      252.45      220.97     12.81 o 
  -2  -3   2     1998.80     1888.74     73.68 o 
  -1  -3   2      263.79      237.05      6.61 o 
   0  -3   2     1472.39     1388.96     50.32 o 
   1  -3   2      998.03      949.50     10.11 o 
   2  -3   2     1001.25     1066.83     13.34 o 
   3  -3   2      128.84      137.91      3.58 o 
   4  -3   2      740.35      711.16     17.98 o 
   5  -3   2        0.00       -5.55      2.78 o 
   6  -3   2      805.39      771.56     14.26 o 
   7  -3   2        4.44        6.94      4.46 o 
   8  -3   2     1968.01     1912.92     32.55 o 
   9  -3   2     1107.16     1027.04     77.91 o 
  10  -3   2      156.35      163.06      8.26 o 
  11  -3   2      258.86      225.82     16.53 o 
  12  -3   2        5.59       20.46      7.85 o 
  13  -3   2      100.75      123.38     10.75 o 
 -14  -2   2       64.06      107.67     14.47 o 
 -13  -2   2       10.75       19.43      9.51 o 
 -12  -2   2        0.55       -4.34      8.27 o 
 -11  -2   2       89.79      108.50     13.43 o 
 -10  -2   2      139.48      123.79     11.78 o 
  -9  -2   2        6.68        1.65      7.23 o 
  -8  -2   2      151.54      168.43     11.16 o 
  -7  -2   2      409.44      463.66      6.64 o 
  -6  -2   2      126.52      158.93      9.09 o 
  -5  -2   2      437.86      484.01     12.61 o 
  -4  -2   2      180.58      218.03      8.27 o 
  -3  -2   2      523.77      529.48     10.75 o 
  -2  -2   2     2205.35     2133.89     97.24 o 
  -1  -2   2    10222.91     9597.12     44.02 o 
   0  -2   2      553.14      524.31      9.09 o 
   1  -2   2     5826.05     5706.59     90.23 o 
   2  -2   2      199.65      188.21      3.31 o 
   3  -2   2      146.69      163.78      5.17 o 
   4  -2   2      394.04      427.15     11.06 o 
   5  -2   2       16.02       21.46      5.37 o 
   6  -2   2      911.18      859.09     21.39 o 
   7  -2   2       70.02       74.32      5.91 o 
   8  -2   2     1849.44     1739.46     59.31 o 
   9  -2   2      359.59      340.21     10.66 o 
  10  -2   2      101.02       86.09      7.20 o 
  11  -2   2     1097.44      971.19     59.21 o 
  12  -2   2        3.13       11.16      8.47 o 
  13  -2   2      252.57      243.45     14.88 o 
 -14  -1   2       62.03       63.65     12.40 o 
 -13  -1   2      165.65      156.24     13.85 o 
 -12  -1   2       21.83       20.67      9.71 o 
 -11  -1   2        1.22       -2.48      8.68 o 
 -10  -1   2      506.26      464.17     18.39 o 
  -9  -1   2        8.14       18.39      8.27 o 
  -8  -1   2      172.93      199.15      8.27 o 
  -7  -1   2       38.93       57.84      4.86 o 
  -6  -1   2      828.65     1011.41     19.63 o 
  -5  -1   2      636.23      660.04      7.15 o 
  -4  -1   2       35.61       32.07      9.92 o 
  -3  -1   2     2059.30     1970.69     24.90 o 
  -2  -1   2     1185.40     1137.01     77.60 o 
  -1  -1   2      240.29      216.17      4.34 o 
   0  -1   2       79.99       72.75      3.31 o 
   1  -1   2      402.61      392.28     16.64 o 
   2  -1   2     2625.34     2752.47     60.86 o 
   3  -1   2      116.91      125.42      4.46 o 
   4  -1   2      219.84      217.48     10.54 o 
   5  -1   2     2533.81     2553.71     92.28 o 
   6  -1   2      429.93      470.66      9.63 o 
   7  -1   2     2092.54     2154.94     73.88 o 
   8  -1   2      443.95      460.37     11.14 o 
   9  -1   2      208.71      198.90      8.44 o 
  10  -1   2       15.59       13.20      9.30 o 
  11  -1   2       92.11       92.38     10.75 o 
  12  -1   2       18.05       30.59      9.51 o 
  13  -1   2        9.74       15.29      7.85 o 
 -14   0   2       19.13       30.17      9.51 o 
 -13   0   2       93.64      120.28     14.88 o 
 -12   0   2       15.32        7.23      8.68 o 
 -11   0   2        1.64       -7.44      8.06 o 
 -10   0   2        0.42       -6.41      7.23 o 
  -9   0   2        0.90        1.24      7.44 o 
  -8   0   2      122.71      119.24      5.50 o 
  -7   0   2        0.04       11.69      2.94 o 
  -6   0   2      133.45      118.45      4.54 o 
  -5   0   2     2279.85     2378.57    135.16 o 
  -4   0   2       62.29       68.28      3.13 o 
  -3   0   2     2354.72     2404.09     27.90 o 
  -2   0   2     1550.27     1572.07     32.86 o 
  -1   0   2     2636.90     2417.36     17.57 o 
   0   0   2     4063.52     3628.84     34.51 o 
   1   0   2    12446.99    12008.91    515.84 o 
   2   0   2      367.91      352.79     10.44 o 
   3   0   2      200.69      181.20     11.16 o 
   4   0   2     1235.00     1205.81     27.38 o 
   5   0   2      392.91      404.06      8.15 o 
   6   0   2     1612.02     1740.66     46.19 o 
   7   0   2      352.19      352.35      9.23 o 
   8   0   2      403.27      396.95     10.12 o 
   9   0   2      364.90      386.39     20.25 o 
  10   0   2      505.88      438.81     11.56 o 
  11   0   2        6.66        1.03      7.03 o 
  12   0   2      334.95      302.35     16.33 o 
  13   0   2       26.87       64.69     11.16 o 
  14   0   2       86.59      103.95     11.37 o 
 -14   1   2        3.95       -1.65      8.68 o 
 -13   1   2        2.58        5.37      7.85 o 
 -12   1   2       78.22       86.18     12.40 o 
 -11   1   2       21.48       34.72     10.75 o 
 -10   1   2      656.20      585.07     20.25 o 
  -9   1   2       51.74       62.84     10.33 o 
  -8   1   2      275.92      286.54     13.85 o 
  -7   1   2       44.15       60.55      4.51 o 
  -6   1   2     1458.20     1630.72     15.09 o 
  -5   1   2      783.24      839.77     17.05 o 
  -4   1   2     4345.10     4432.05     67.06 o 
  -3   1   2     1043.81     1030.43      9.21 o 
  -2   1   2       31.95       38.71      2.53 o 
  -1   1   2      655.68      630.12      8.06 o 
   0   1   2        2.09        4.13      1.65 o 
   1   1   2      110.70      115.67      3.14 o 
   2   1   2     2114.36     2029.85     18.94 o 
   3   1   2      418.99      415.21      9.45 o 
   4   1   2        1.84        7.20      4.08 o 
   5   1   2        2.04       -1.43      2.24 o 
   6   1   2      573.25      641.90     16.64 o 
   7   1   2     2449.40     2615.27     40.82 o 
   8   1   2       73.28       78.24      6.12 o 
   9   1   2      209.42      192.34     11.37 o 
  10   1   2      524.23      523.86     12.36 o 
  11   1   2      649.38      600.78     21.29 o 
  12   1   2       25.53       59.31     10.75 o 
  13   1   2        1.26      -14.05      7.03 o 
  14   1   2        0.00        2.69      7.44 o 
 -13   2   2       58.53       78.74     12.81 o 
 -12   2   2       12.72       13.43      8.06 o 
 -11   2   2       31.63       48.57      9.51 o 
 -10   2   2      281.49      281.06     15.50 o 
  -9   2   2        2.94       -1.08      3.97 o 
  -8   2   2      375.92      361.51      9.43 o 
  -7   2   2      138.61      128.74     10.23 o 
  -6   2   2      989.52      990.86     34.41 o 
  -5   2   2       27.52       28.82      3.62 o 
  -4   2   2      182.42      207.60      5.47 o 
  -3   2   2      492.70      533.41      7.38 o 
  -2   2   2     2039.12     1887.88     14.05 o 
  -1   2   2     2554.01     2393.03     48.46 o 
   0   2   2    21042.84    18815.27    346.16 o 
   1   2   2     5013.30     4791.01    105.68 o 
   2   2   2     7452.73     7527.76    107.17 o 
   3   2   2     2361.50     2526.37     48.98 o 
   4   2   2     4964.45     5172.14     94.02 o 
   5   2   2     2431.86     2512.57     42.78 o 
   6   2   2     2297.27     2381.92     48.74 o 
   7   2   2       88.66       90.91      3.70 o 
   8   2   2     1375.37     1424.48     22.96 o 
   9   2   2      133.51      143.81      7.14 o 
  10   2   2     2822.66     2715.79     41.13 o 
  11   2   2       22.30       28.93     10.13 o 
  12   2   2      286.22      268.04     16.12 o 
  13   2   2       55.79       58.28     11.57 o 
  14   2   2        1.66       -1.86      7.85 o 
 -13   3   2       25.58       43.81      9.09 o 
 -12   3   2      194.69      164.71     13.43 o 
 -11   3   2       36.31       50.84      9.51 o 
 -10   3   2      102.83       90.61      6.30 o 
  -9   3   2      124.60      120.91      7.75 o 
  -8   3   2       60.98       64.69      5.76 o 
  -7   3   2      110.86       98.49      5.86 o 
  -6   3   2        5.95        6.91      3.50 o 
  -5   3   2     1165.78     1164.07     13.22 o 
  -4   3   2      522.98      522.46      8.48 o 
  -3   3   2      855.49      912.80      9.91 o 
  -2   3   2      114.10       94.92      5.17 o 
  -1   3   2     4826.59     4702.55     73.47 o 
   0   3   2       37.82       34.88      2.91 o 
   1   3   2      409.80      417.13      5.42 o 
   2   3   2     3172.89     2950.52     65.43 o 
   3   3   2    15885.79    15890.48    402.89 o 
   4   3   2     1990.02     2045.43     46.78 o 
   5   3   2      687.15      759.12     16.36 o 
   6   3   2      346.27      392.99      5.06 o 
   7   3   2     1798.09     1818.43     28.28 o 
   8   3   2       28.89       49.71      3.12 o 
   9   3   2      350.55      327.37      9.06 o 
  10   3   2     1924.14     1802.95     33.48 o 
  11   3   2      476.07      425.73     18.81 o 
  12   3   2      412.79      388.74     18.81 o 
  13   3   2      179.36      181.45     14.05 o 
  14   3   2       13.55       15.50      8.89 o 
 -13   4   2        7.01       14.05      7.65 o 
 -12   4   2       53.11       66.55      9.71 o 
 -11   4   2        1.97       14.67      7.44 o 
 -10   4   2        6.06        8.17      5.27 o 
  -9   4   2        5.40        1.25      6.41 o 
  -8   4   2      460.14      449.31     11.16 o 
  -7   4   2        3.54        3.00      3.90 o 
  -6   4   2      159.86      141.55      6.42 o 
  -5   4   2      355.86      421.09     16.53 o 
  -4   4   2      224.72      216.63      6.12 o 
  -3   4   2      232.67      245.71      5.88 o 
  -2   4   2     3269.98     3158.59    144.98 o 
  -1   4   2     4645.91     4583.14     17.05 o 
   0   4   2     4290.43     3950.58     90.90 o 
   1   4   2     3151.85     3018.18     91.47 o 
   2   4   2    10123.34     9615.36    258.89 o 
   3   4   2     1567.74     1697.33     13.79 o 
   4   4   2       24.89       36.08      2.80 o 
   5   4   2      738.98      788.33     15.66 o 
   6   4   2     7673.16     8110.36    173.51 o 
   7   4   2     3156.50     3343.30     49.22 o 
   8   4   2     3036.93     2959.67     65.46 o 
   9   4   2       77.38       92.42      7.34 o 
  10   4   2     2191.03     2171.64     36.58 o 
  11   4   2      191.11      206.67     14.05 o 
  12   4   2       50.31       85.56     13.02 o 
  13   4   2        6.71      -14.88      9.30 o 
  14   4   2        2.14       -3.51      8.68 o 
  15   4   2        0.00        9.71      8.47 o 
 -12   5   2      103.36      108.09     10.33 o 
 -11   5   2       28.76       32.65      7.44 o 
 -10   5   2        0.01        4.09      4.31 o 
  -9   5   2       52.86       57.76      6.14 o 
  -8   5   2      586.89      569.86     12.57 o 
  -7   5   2       25.29       38.83      5.55 o 
  -6   5   2      139.26      134.37      6.58 o 
  -5   5   2      269.34      245.76      7.41 o 
  -4   5   2        0.01       -4.08      2.85 o 
  -3   5   2      579.93      558.74     12.81 o 
  -2   5   2     2293.63     2235.90     14.03 o 
  -1   5   2     4781.25     4601.15     61.04 o 
   0   5   2      959.95      887.67     11.47 o 
   1   5   2     1283.52     1277.94     22.01 o 
   2   5   2     2998.10     2884.63     15.39 o 
   3   5   2     4199.25     4178.61     84.16 o 
   4   5   2       78.74       74.65      3.34 o 
   5   5   2      273.11      281.43      5.27 o 
   6   5   2       66.82       77.19      5.33 o 
   7   5   2       95.18      112.21      4.36 o 
   8   5   2        0.58       -0.45      2.65 o 
   9   5   2      255.35      271.30     23.87 o 
  10   5   2      451.43      411.68     17.77 o 
  11   5   2      205.46      188.48     14.26 o 
  12   5   2      158.51      132.68     12.61 o 
  13   5   2       68.43       80.19     13.43 o 
  14   5   2       17.38       12.19      9.71 o 
  15   5   2        5.68       20.87     10.33 o 
 -11   6   2       63.55       84.73      9.71 o 
 -10   6   2       23.25       17.98      7.23 o 
  -9   6   2        3.61        5.89     10.02 o 
  -8   6   2      196.92      209.51     11.47 o 
  -7   6   2        3.92        5.94      8.37 o 
  -6   6   2      222.68      206.65      7.85 o 
  -5   6   2       10.29       12.69      4.06 o 
  -4   6   2        0.38        4.83     10.54 o 
  -3   6   2     1447.10     1332.71     59.11 o 
  -2   6   2     3026.07     3087.14     25.14 o 
  -1   6   2     1150.21     1117.39     30.90 o 
   0   6   2     1510.32     1462.47     23.15 o 
   1   6   2      271.60      253.18     10.23 o 
   2   6   2     5987.29     5996.05     20.98 o 
   3   6   2       19.81       31.66      8.83 o 
   4   6   2     1238.57     1221.21     19.92 o 
   5   6   2     1363.90     1363.50     12.50 o 
   6   6   2      230.74      245.45     11.72 o 
   7   6   2       60.22       57.32      5.97 o 
   8   6   2      169.33      163.66      7.85 o 
   9   6   2       21.93       26.45      5.20 o 
  10   6   2       27.42       61.10     10.54 o 
  11   6   2       69.11       92.79     12.81 o 
  12   6   2      156.28      143.22     12.61 o 
  13   6   2       83.30      101.89     15.09 o 
  14   6   2       29.34       24.39     11.57 o 
  15   6   2        0.06      -16.12      8.27 o 
 -11   7   2      351.08      323.43     16.95 o 
 -10   7   2       21.19       38.44      9.09 o 
  -9   7   2        1.63       -8.68      6.20 o 
  -8   7   2      333.20      304.83     15.09 o 
  -7   7   2       62.33       78.33      8.89 o 
  -6   7   2       77.26       76.47      9.09 o 
  -5   7   2      100.40       96.42     10.64 o 
  -4   7   2       11.42       10.48      6.30 o 
  -3   7   2     1170.25     1189.16     12.72 o 
  -2   7   2     2792.77     2720.60     16.45 o 
  -1   7   2     2573.16     2469.47     20.59 o 
   0   7   2     4568.21     4737.35     27.61 o 
   1   7   2     2542.41     2634.21    113.56 o 
   2   7   2      471.64      526.32     13.24 o 
   3   7   2      394.69      374.62     15.26 o 
   4   7   2      686.58      631.27      7.55 o 
   5   7   2        2.83        2.14      2.33 o 
   6   7   2        5.46        3.38      2.58 o 
   7   7   2        7.05        1.88      2.79 o 
   8   7   2       80.17       67.32      5.95 o 
   9   7   2       19.87       27.66      9.40 o 
  10   7   2      101.00      109.45     12.09 o 
  11   7   2       12.12       33.06     14.57 o 
  12   7   2        0.35      -11.57      7.85 o 
  13   7   2       12.97        5.99     10.13 o 
  14   7   2       45.86       83.70     13.64 o 
  15   7   2       41.91       81.22     12.81 o 
 -11   8   2       61.96       84.73     10.54 o 
 -10   8   2       12.17       -1.86      7.85 o 
  -9   8   2       89.49      101.89     10.54 o 
  -8   8   2       10.65       11.99      7.85 o 
  -7   8   2      145.69      137.85     11.37 o 
  -6   8   2       54.88       63.24      9.92 o 
  -5   8   2        5.37        4.75      6.61 o 
  -4   8   2      332.89      333.14     14.67 o 
  -3   8   2     1267.26     1205.07     24.59 o 
  -2   8   2      920.20      919.00     14.30 o 
  -1   8   2      836.34      792.09     13.15 o 
   0   8   2      744.18      732.32     12.27 o 
   1   8   2      112.13      115.72      8.89 o 
   2   8   2      754.66      751.96     11.94 o 
   3   8   2      635.48      598.08      6.96 o 
   4   8   2      440.63      480.75      8.76 o 
   5   8   2      142.25      138.92      4.72 o 
   6   8   2      174.46      174.83      5.18 o 
   7   8   2      408.82      380.68     17.05 o 
   8   8   2      468.82      484.86     11.40 o 
   9   8   2      371.96      341.07     10.26 o 
  10   8   2      741.51      694.04     42.06 o 
  11   8   2      362.27      351.53     10.56 o 
  12   8   2       11.87       24.59      9.30 o 
  13   8   2       16.63       21.29      9.92 o 
  14   8   2       17.94       28.93     10.33 o 
 -10   9   2       23.30       37.20      9.71 o 
  -9   9   2       28.90       38.23     10.54 o 
  -8   9   2       50.44       76.05     11.37 o 
  -7   9   2      299.55      277.55     15.29 o 
  -6   9   2      797.05      718.16     22.53 o 
  -5   9   2      381.22      388.53     16.74 o 
  -4   9   2       10.62       16.53      7.23 o 
  -3   9   2        1.99        3.34      5.48 o 
  -2   9   2      273.62      275.09      9.49 o 
  -1   9   2      175.37      177.31      8.00 o 
   0   9   2      190.44      156.93     10.75 o 
   1   9   2      284.53      249.79      8.15 o 
   2   9   2      839.16      809.58     32.14 o 
   3   9   2      791.17      756.58     10.03 o 
   4   9   2       31.04       24.13      3.18 o 
   5   9   2       41.37       31.42      3.68 o 
   6   9   2       62.37       68.12     10.31 o 
   7   9   2      185.01      184.04     17.67 o 
   8   9   2       64.48       77.60      6.72 o 
   9   9   2      168.08      158.08      7.94 o 
  10   9   2        0.04        0.32      4.07 o 
  11   9   2       24.62       37.46      8.58 o 
  12   9   2       16.54       23.50      5.54 o 
  13   9   2      232.84      253.37     16.33 o 
  14   9   2      107.06      104.78     12.61 o 
  -9  10   2       53.62       66.75     12.19 o 
  -8  10   2      147.55      133.09     12.61 o 
  -7  10   2        0.85       -9.09      6.41 o 
  -6  10   2       81.29       93.62     10.33 o 
  -5  10   2      397.73      352.36     16.95 o 
  -4  10   2       52.22       63.65     10.75 o 
  -3  10   2     1753.15     1677.89     21.79 o 
  -2  10   2      210.76      199.38      8.90 o 
  -1  10   2        1.15        0.44      4.65 o 
   0  10   2       37.48       39.39      6.20 o 
   1  10   2       97.52       87.40      6.46 o 
   2  10   2       27.55       31.70      5.70 o 
   3  10   2       58.52       64.45      6.40 o 
   4  10   2      280.28      277.32     19.63 o 
   5  10   2        0.76       -3.39      3.78 o 
   6  10   2       12.11       23.03      3.64 o 
   7  10   2       13.49       15.78      5.00 o 
   8  10   2      107.74       99.71      6.64 o 
   9  10   2     1864.89     1770.68     85.66 o 
  10  10   2      130.70      137.23      7.73 o 
  11  10   2      174.55      152.56      8.12 o 
  12  10   2        0.00       -4.97      7.96 o 
  13  10   2        9.10        8.06      9.71 o 
  14  10   2      148.94      146.53     13.43 o 
  -8  11   2       11.20       17.77      8.89 o 
  -7  11   2       11.73        9.51      8.47 o 
  -6  11   2       45.81       75.23     12.40 o 
  -5  11   2      356.63      315.16     16.53 o 
  -4  11   2        0.48       -5.37      6.82 o 
  -3  11   2      162.68      150.92      8.67 o 
  -2  11   2       74.92       90.63      8.65 o 
  -1  11   2      187.88      174.36      8.86 o 
   0  11   2       73.32       84.42     15.60 o 
   1  11   2       33.22       41.79      6.39 o 
   2  11   2        2.66       -5.83      4.59 o 
   3  11   2       10.03       13.94      5.15 o 
   4  11   2      130.04      117.15      7.18 o 
   5  11   2       74.20       72.07     14.47 o 
   6  11   2      643.67      665.26     21.29 o 
   7  11   2       21.45       14.05      7.65 o 
   8  11   2      128.95      142.39     11.37 o 
   9  11   2       14.01       17.36      5.41 o 
  10  11   2      126.35       97.33      7.01 o 
  11  11   2        3.31        5.05      7.23 o 
  12  11   2        2.51       13.76     13.23 o 
  13  11   2       73.59       83.29     11.99 o 
  14  11   2      212.88      228.57     14.88 o 
  -7  12   2       66.70       92.79     11.37 o 
  -6  12   2      229.40      234.15     15.50 o 
  -5  12   2       66.24       54.77     11.78 o 
  -4  12   2       29.53       34.93      9.51 o 
  -3  12   2      187.57      189.66      9.63 o 
  -2  12   2       87.42       95.98     20.36 o 
  -1  12   2       16.41       30.72      6.45 o 
   0  12   2      114.93      116.29     11.68 o 
   1  12   2       50.90       69.87      7.77 o 
   2  12   2       21.23       23.60      6.16 o 
   3  12   2     1369.90     1371.64     51.46 o 
   4  12   2       16.38       22.94      5.81 o 
   5  12   2      527.26      507.42     12.31 o 
   6  12   2       86.26       79.77     12.19 o 
   7  12   2       11.01        4.75      8.06 o 
   8  12   2      182.51      169.88     12.19 o 
   9  12   2        5.20       23.77      8.47 o 
  10  12   2       28.17       30.17      8.89 o 
  11  12   2        0.46       -0.21      7.03 o 
  12  12   2        0.60       -1.65      7.03 o 
  13  12   2       47.69       74.40     10.33 o 
  -6  13   2        8.01       33.89      9.71 o 
  -5  13   2       14.55      -10.33      7.03 o 
  -4  13   2        4.29        3.10      7.85 o 
  -3  13   2       30.78       50.01     11.16 o 
  -2  13   2       30.59       21.26      6.75 o 
  -1  13   2       13.32        9.28      6.10 o 
   0  13   2       54.29       58.97      7.89 o 
   1  13   2        4.16        1.15     12.61 o 
   2  13   2      814.80      765.66     17.15 o 
   3  13   2        2.78       -0.91      6.72 o 
   4  13   2       68.74       65.36      7.39 o 
   5  13   2      270.75      271.89      9.68 o 
   6  13   2      112.17      115.94     12.40 o 
   7  13   2      286.02      304.62     16.33 o 
   8  13   2       71.30       86.80     12.81 o 
   9  13   2       83.24       84.73     10.33 o 
  10  13   2       78.06       99.20     12.81 o 
  11  13   2        0.71        1.24      7.44 o 
  12  13   2       43.39       67.79     10.54 o 
  13  13   2      113.87      117.59     10.95 o 
  -5  14   2       16.36        8.47      9.51 o 
  -4  14   2        0.50       -4.96      8.06 o 
  -3  14   2        1.88      -14.47      7.23 o 
  -2  14   2       11.82       16.18      6.80 o 
  -1  14   2       15.48       10.00      6.72 o 
   0  14   2      169.80      167.74      9.50 o 
   1  14   2      191.69      187.50      9.50 o 
   2  14   2        7.46       -1.70      5.35 o 
   3  14   2      237.48      231.02      9.82 o 
   4  14   2       11.38       17.24      6.82 o 
   5  14   2        0.14       -1.45      7.85 o 
   6  14   2        0.64      -15.29      7.65 o 
   7  14   2      411.01      390.39     18.81 o 
   8  14   2        0.38        9.09      8.27 o 
   9  14   2      197.00      191.58     14.26 o 
  10  14   2       43.95       43.19     10.54 o 
  11  14   2        1.90       10.33      9.30 o 
  12  14   2       21.80       21.29     10.33 o 
  -3  15   2       26.90       31.41      9.71 o 
  -2  15   2       10.14       -1.86      8.27 o 
  -1  15   2        0.21        6.18      6.04 o 
   0  15   2        0.66        2.46      6.00 o 
   1  15   2        4.56       -7.30      5.99 o 
   2  15   2        2.33        9.09      5.65 o 
   3  15   2        8.94        9.84      8.47 o 
   4  15   2        0.33       -7.93      5.37 o 
   5  15   2       82.06       76.26     14.05 o 
   6  15   2        0.00        1.45      9.51 o 
   7  15   2       19.30       15.91      9.92 o 
   8  15   2      126.10      119.04     13.02 o 
   9  15   2       41.43       49.81     12.19 o 
  10  15   2      159.24      149.21     13.43 o 
  11  15   2       49.46       33.48     11.37 o 
  -2  16   2        6.50       16.95      8.68 o 
  -1  16   2       40.57       50.18      8.09 o 
   0  16   2        3.91       -9.98     14.05 o 
   1  16   2       68.51      102.94      8.53 o 
   2  16   2       13.42       11.39      9.61 o 
   3  16   2        0.80       -1.76     14.78 o 
   4  16   2        0.00       -4.13     10.33 o 
   5  16   2        1.04      -17.77      8.89 o 
   6  16   2       98.22      115.32     12.81 o 
   7  16   2        2.29        2.27      9.71 o 
   8  16   2       59.88       74.61     13.43 o 
   9  16   2        4.99       22.53     10.54 o 
  10  16   2        8.63        2.07      9.71 o 
   1  17   2       37.97       53.56     10.95 o 
   2  17   2        2.68       11.27      7.13 o 
   3  17   2       12.31       20.76      8.58 o 
   4  17   2       71.34       83.70     15.29 o 
   5  17   2        7.14       13.43     11.57 o 
   6  17   2       43.23       71.09     13.85 o 
   7  17   2       14.06       13.23     10.54 o 
   8  17   2       33.85       46.71     13.64 o 
  -9 -15   3       23.09       19.43     10.75 o 
  -8 -15   3        7.39       22.11     10.54 o 
  -7 -15   3       61.99       50.43     12.19 o 
  -6 -15   3        3.30        2.48     10.33 o 
  -5 -15   3       28.27       25.63     12.19 o 
  -4 -15   3       38.94       27.28     11.78 o 
  -3 -15   3       37.48       65.93     12.40 o 
  -2 -15   3        0.48        3.51      9.71 o 
  -1 -15   3       22.33       32.86      7.65 o 
   0 -15   3       87.72       97.13     10.33 o 
 -10 -14   3       25.34       36.37     10.54 o 
  -9 -14   3       27.37       31.41      9.92 o 
  -8 -14   3        0.05        4.96      8.89 o 
  -7 -14   3        8.17       -9.09      9.09 o 
  -6 -14   3        0.11      -17.36      8.68 o 
  -5 -14   3       42.63       56.21     11.78 o 
  -4 -14   3       30.66       42.57     11.99 o 
  -3 -14   3       45.02       47.12     11.78 o 
  -2 -14   3       11.61       13.56     10.75 o 
  -1 -14   3       15.65       29.25     10.02 o 
   0 -14   3       47.90       65.72      9.71 o 
   1 -14   3      124.09      140.12     11.99 o 
   2 -14   3       32.84       43.61      9.92 o 
 -11 -13   3       43.00       63.03     11.37 o 
 -10 -13   3        5.77      -11.16      7.44 o 
  -9 -13   3       38.22       33.07     10.54 o 
  -8 -13   3       26.83       26.04      9.92 o 
  -7 -13   3       56.18       72.13     11.37 o 
  -6 -13   3       88.66      105.81     11.57 o 
  -5 -13   3        0.91       -8.68      7.85 o 
  -4 -13   3       13.21       14.26      9.30 o 
  -3 -13   3       50.25       73.57     13.02 o 
  -2 -13   3        1.82        2.19      5.27 o 
  -1 -13   3        2.21        0.24      7.44 o 
   0 -13   3       28.73       48.36      8.68 o 
   1 -13   3       18.54       39.68      9.09 o 
   2 -13   3        6.31        9.51      8.47 o 
   3 -13   3      128.58      145.29     12.40 o 
   4 -13   3       23.02       35.55      9.92 o 
 -12 -12   3      104.78      131.44     11.78 o 
 -11 -12   3       20.44       26.87      9.71 o 
 -10 -12   3       11.81       18.39      9.51 o 
  -9 -12   3      140.98      129.58     11.57 o 
  -8 -12   3       29.64       36.99     10.13 o 
  -7 -12   3        0.04       -7.65      7.65 o 
  -6 -12   3       76.67       96.10     10.75 o 
  -5 -12   3      136.33      103.54     11.37 o 
  -4 -12   3       19.24       25.42      9.51 o 
  -3 -12   3       57.57       69.54      9.82 o 
  -2 -12   3       53.34       73.57     11.78 o 
  -1 -12   3        4.27        0.88      4.93 o 
   0 -12   3      174.63      183.48      8.80 o 
   1 -12   3       78.04       68.41     10.13 o 
   2 -12   3        0.84        8.89      7.03 o 
   3 -12   3      165.09      164.09     13.23 o 
   4 -12   3       80.09       67.58     11.78 o 
   5 -12   3       20.97       27.49      9.51 o 
 -13 -11   3        9.80       27.25     17.46 o 
 -12 -11   3       61.82       85.35     10.13 o 
 -11 -11   3       63.05       68.41     11.78 o 
 -10 -11   3      103.26      103.54     10.75 o 
  -9 -11   3       31.52       36.99      9.71 o 
  -8 -11   3      154.56      141.15     11.78 o 
  -7 -11   3      103.01      102.51     10.95 o 
  -6 -11   3       97.03       96.51     10.95 o 
  -5 -11   3      178.22      182.90     12.81 o 
  -4 -11   3      113.71      115.32     10.95 o 
  -3 -11   3       72.52       73.99     16.95 o 
  -2 -11   3       79.90       79.20     22.11 o 
  -1 -11   3        0.00      -11.57      6.41 o 
   0 -11   3       12.10        9.58      5.58 o 
   1 -11   3        1.46       -0.16      4.86 o 
   2 -11   3       85.72       80.81     11.37 o 
   3 -11   3       13.83       -0.41      7.23 o 
   4 -11   3      188.76      197.16     14.05 o 
   5 -11   3       61.74       72.75     12.40 o 
   6 -11   3       32.41       23.35      9.51 o 
   7 -11   3       25.97       28.93     10.75 o 
 -13 -10   3      143.88      138.20     10.54 o 
 -12 -10   3       29.15       36.63      6.80 o 
 -11 -10   3      162.88      124.37      8.03 o 
 -10 -10   3      120.38      112.18      7.66 o 
  -9 -10   3       88.69       93.24      7.16 o 
  -8 -10   3      246.80      225.42      9.11 o 
  -7 -10   3        0.10       -1.24      6.61 o 
  -6 -10   3      173.67      192.41     12.61 o 
  -5 -10   3        3.54       16.33      7.44 o 
  -4 -10   3       52.93       54.48      5.54 o 
  -3 -10   3      214.06      195.98     10.23 o 
  -2 -10   3        4.27        8.87      4.42 o 
  -1 -10   3      407.68      381.50     31.00 o 
   0 -10   3        9.58        2.76      6.20 o 
   1 -10   3      399.49      374.44     25.32 o 
   2 -10   3       87.88       91.14      9.51 o 
   3 -10   3      122.64      107.67     10.54 o 
   4 -10   3       31.95       24.59      9.51 o 
   5 -10   3      133.24      121.11     12.40 o 
   6 -10   3       16.37       18.60      8.68 o 
   7 -10   3       36.12       44.23     11.37 o 
   8 -10   3       18.08       -0.62      8.47 o 
 -14  -9   3        3.34        2.15      7.44 o 
 -13  -9   3       55.72       84.63      7.35 o 
 -12  -9   3      494.78      437.08     43.71 o 
 -11  -9   3        2.97        9.04      5.61 o 
 -10  -9   3        0.42       -1.82      4.96 o 
  -9  -9   3       49.67       71.51      7.56 o 
  -8  -9   3      281.77      268.68      9.82 o 
  -7  -9   3       81.98       80.90      6.79 o 
  -6  -9   3      140.69      155.29      7.38 o 
  -5  -9   3      195.49      190.39      7.40 o 
  -4  -9   3      132.36      135.91      6.19 o 
  -3  -9   3      359.51      345.08     14.67 o 
  -2  -9   3       53.04       67.14      8.89 o 
  -1  -9   3      211.75      200.88      8.02 o 
   0  -9   3      250.96      240.35      8.69 o 
   1  -9   3        3.39       -4.35      9.82 o 
   2  -9   3      292.16      275.27     21.70 o 
   3  -9   3       91.24      112.01     10.33 o 
   4  -9   3      332.25      291.19     15.50 o 
   5  -9   3       58.78       58.90     11.37 o 
   6  -9   3       53.61       71.71     11.16 o 
   7  -9   3        5.75       12.61      8.68 o 
   8  -9   3       64.62       64.27     13.02 o 
 -14  -8   3       17.50       20.84      6.23 o 
 -13  -8   3      554.44      481.34     13.97 o 
 -12  -8   3       66.91       75.28      7.15 o 
 -11  -8   3        2.99        1.83      6.41 o 
 -10  -8   3        0.07        7.80      5.36 o 
  -9  -8   3       82.04       77.05      6.83 o 
  -8  -8   3       20.84       28.07      5.99 o 
  -7  -8   3       89.37       83.33      6.36 o 
  -6  -8   3      122.10      117.58      6.72 o 
  -5  -8   3       27.36       25.80      7.34 o 
  -4  -8   3        9.14       12.89      2.86 o 
  -3  -8   3      520.85      498.50      7.70 o 
  -2  -8   3        4.10        1.65      4.09 o 
  -1  -8   3      403.54      421.01     13.84 o 
   0  -8   3      144.11      140.49      6.65 o 
   1  -8   3        2.90       -4.02      3.97 o 
   2  -8   3        2.46        2.73      4.21 o 
   3  -8   3        5.79       -2.48      6.41 o 
   4  -8   3      328.14      334.18     15.71 o 
   5  -8   3        6.01       13.02      7.85 o 
   6  -8   3       20.27       10.33      8.06 o 
   7  -8   3        6.55       11.78      8.27 o 
   8  -8   3       39.62       56.01     11.99 o 
   9  -8   3        0.16       -0.41      8.06 o 
 -14  -7   3        6.74        3.31     11.78 o 
 -13  -7   3       95.73       86.39     14.05 o 
 -12  -7   3       59.63       80.19     13.43 o 
 -11  -7   3      103.01       91.14     10.75 o 
 -10  -7   3      596.94      564.61     20.05 o 
  -9  -7   3       14.14       17.15      9.30 o 
  -8  -7   3       50.81       62.62     10.33 o 
  -7  -7   3       78.00       73.57      8.27 o 
  -6  -7   3       70.51       64.69      7.85 o 
  -5  -7   3      574.40      555.75      7.49 o 
  -4  -7   3        7.47       12.71      2.60 o 
  -3  -7   3      412.70      370.86     10.25 o 
  -2  -7   3      427.09      403.88      6.64 o 
  -1  -7   3      188.04      201.67      6.93 o 
   0  -7   3        5.85        6.72      3.50 o 
   1  -7   3     2361.03     2363.49     75.02 o 
   2  -7   3        6.43        6.70      5.79 o 
   3  -7   3      139.49      142.42      6.68 o 
   4  -7   3      900.79      852.91     22.73 o 
   5  -7   3      510.32      484.22     18.60 o 
   6  -7   3     1281.53     1155.26     28.52 o 
   7  -7   3       58.40       85.15     11.99 o 
   8  -7   3      110.63      131.23     11.78 o 
   9  -7   3        0.50       11.99      8.47 o 
  10  -7   3       40.68       68.41     12.40 o 
 -14  -6   3        0.06        3.10     10.13 o 
 -13  -6   3      182.50      143.63     13.85 o 
 -12  -6   3        0.72        2.27      9.09 o 
 -11  -6   3      172.56      163.89     13.02 o 
 -10  -6   3      103.20      100.23     13.43 o 
  -9  -6   3       20.21       19.84      8.47 o 
  -8  -6   3      166.51      160.37     11.16 o 
  -7  -6   3       20.77       25.21      7.44 o 
  -6  -6   3      675.01      660.30     16.33 o 
  -5  -6   3        0.41        1.92      1.90 o 
  -4  -6   3      218.69      231.80      5.56 o 
  -3  -6   3      102.57      120.81      3.88 o 
  -2  -6   3      204.38      242.54      6.41 o 
  -1  -6   3       66.11       80.18      4.60 o 
   0  -6   3      964.02     1101.13     56.63 o 
   1  -6   3        7.55       10.37      3.21 o 
   2  -6   3      343.04      311.83     12.71 o 
   3  -6   3       73.86       84.95      3.88 o 
   4  -6   3      272.55      267.88      7.84 o 
   5  -6   3       60.69       70.28      5.18 o 
   6  -6   3       99.18      107.07      6.31 o 
   7  -6   3      331.14      323.45      9.93 o 
   8  -6   3       97.70      100.85     10.75 o 
   9  -6   3        4.97       -5.58      6.61 o 
  10  -6   3       76.12      104.78     13.64 o 
  11  -6   3       12.08       38.03     10.54 o 
 -14  -5   3        2.67      -10.95      9.71 o 
 -13  -5   3       83.98       76.47     14.26 o 
 -12  -5   3        8.43       12.81      9.51 o 
 -11  -5   3       77.90       86.80     12.61 o 
 -10  -5   3      125.34      116.15     12.40 o 
  -9  -5   3       25.65       22.53      8.68 o 
  -8  -5   3        6.58       13.02      8.47 o 
  -7  -5   3        0.99       -2.27      5.58 o 
  -6  -5   3       95.26      122.14      8.47 o 
  -5  -5   3     1070.23     1223.93     13.43 o 
  -4  -5   3      184.60      199.77     11.99 o 
  -3  -5   3     1843.56     1985.17     75.85 o 
  -2  -5   3     1161.91     1285.26     92.28 o 
  -1  -5   3      291.48      334.14      7.09 o 
   0  -5   3      122.19      126.55      6.92 o 
   1  -5   3      308.45      357.20     19.22 o 
   2  -5   3      325.88      370.91      7.22 o 
   3  -5   3      175.52      233.60      7.39 o 
   4  -5   3      359.72      375.52      7.94 o 
   5  -5   3        5.31        1.00      4.34 o 
   6  -5   3      245.68      234.87      8.42 o 
   7  -5   3       89.63       83.62      6.42 o 
   8  -5   3        6.66       14.87     11.78 o 
   9  -5   3       29.96       31.35     10.95 o 
  10  -5   3       76.78       86.78      6.96 o 
  11  -5   3        0.34       -6.61      8.06 o 
 -14  -4   3        0.16       -4.96      9.92 o 
 -13  -4   3        1.51       14.05      9.71 o 
 -12  -4   3        4.31       14.26      9.71 o 
 -11  -4   3       38.42       56.21     11.37 o 
 -10  -4   3       30.68       29.76      9.71 o 
  -9  -4   3      195.26      195.51     13.23 o 
  -8  -4   3      238.91      218.24     12.61 o 
  -7  -4   3      746.24      743.17     18.39 o 
  -6  -4   3       50.12       64.27      7.65 o 
  -5  -4   3      515.03      537.33     13.64 o 
  -4  -4   3      434.97      426.24      5.79 o 
  -3  -4   3      272.36      294.25     19.53 o 
  -2  -4   3      713.23      703.63     17.46 o 
  -1  -4   3     1600.66     1522.50     18.19 o 
   0  -4   3       35.39       50.92      3.50 o 
   1  -4   3       74.39       83.93      6.82 o 
   2  -4   3        0.27       -2.07      2.05 o 
   3  -4   3     1185.35     1310.92     10.22 o 
   4  -4   3        1.90        0.10      2.36 o 
   5  -4   3     2468.58     2557.87     29.14 o 
   6  -4   3       23.56       23.83      4.97 o 
   7  -4   3       28.95       34.32      7.75 o 
   8  -4   3       84.00       87.15      6.56 o 
   9  -4   3      228.82      245.04      9.71 o 
  10  -4   3        3.86        5.99     13.85 o 
  11  -4   3      188.51      191.65      9.13 o 
  12  -4   3      146.70      143.27      8.27 o 
 -14  -3   3        3.56       -2.07      9.09 o 
 -13  -3   3       51.44       57.04     11.57 o 
 -12  -3   3       27.74       20.46     10.54 o 
 -11  -3   3       45.05       51.46     10.95 o 
 -10  -3   3        3.03        7.65      8.47 o 
  -9  -3   3      561.66      547.46     19.01 o 
  -8  -3   3      157.04      167.61     11.57 o 
  -7  -3   3      105.63      119.25      9.51 o 
  -6  -3   3      660.60      733.25     16.74 o 
  -5  -3   3       23.90       55.39      6.61 o 
  -4  -3   3     2967.31     3254.77     29.35 o 
  -3  -3   3        3.69        4.53      1.75 o 
  -2  -3   3      714.69      682.48     25.83 o 
  -1  -3   3      189.68      177.73      6.20 o 
   0  -3   3      182.46      152.73      6.41 o 
   1  -3   3     1412.40     1464.72     49.39 o 
   2  -3   3     1478.53     1499.10     39.42 o 
   3  -3   3      732.03      849.84     13.92 o 
   4  -3   3        4.65        8.70      3.29 o 
   5  -3   3        6.18       11.37      3.80 o 
   6  -3   3       20.03       36.27      5.62 o 
   7  -3   3        5.36        1.49      4.59 o 
   8  -3   3      174.27      171.10      8.47 o 
   9  -3   3       53.05       53.78      7.01 o 
  10  -3   3       30.80       22.95      5.53 o 
  11  -3   3      274.92      235.10      9.93 o 
  12  -3   3      474.37      474.09     19.63 o 
 -14  -2   3        0.05       -7.65      9.92 o 
 -13  -2   3       68.00       63.03     12.19 o 
 -12  -2   3       68.52       86.59     13.64 o 
 -11  -2   3      281.00      264.12     15.71 o 
 -10  -2   3       91.85       92.38     11.16 o 
  -9  -2   3       54.42       71.71     10.75 o 
  -8  -2   3      273.58      265.56     13.23 o 
  -7  -2   3      474.71      528.44     15.71 o 
  -6  -2   3       93.76      121.73      8.47 o 
  -5  -2   3        2.55        7.03      4.55 o 
  -4  -2   3      445.82      511.70     11.99 o 
  -3  -2   3       14.04       18.60      2.22 o 
  -2  -2   3      192.84      185.76     16.12 o 
  -1  -2   3      586.36      559.86      9.30 o 
   0  -2   3        5.38        6.61      3.10 o 
   1  -2   3      118.52      112.01      5.79 o 
   2  -2   3      993.27     1018.74     32.27 o 
   3  -2   3     1176.21     1285.76     27.90 o 
   4  -2   3       48.62       46.34      3.95 o 
   5  -2   3      521.87      511.23     10.01 o 
   6  -2   3       15.75       28.31      4.82 o 
   7  -2   3      323.08      329.39      9.71 o 
   8  -2   3      640.22      621.92     14.78 o 
   9  -2   3       63.23       71.41      7.45 o 
  10  -2   3      161.35      134.45      9.30 o 
  11  -2   3      155.83      124.89      7.82 o 
  12  -2   3      343.12      338.52     16.74 o 
  13  -2   3      239.70      211.21     14.26 o 
 -14  -1   3        0.22        1.24      8.89 o 
 -13  -1   3      109.64      113.46     15.29 o 
 -12  -1   3       29.57       37.82     11.16 o 
 -10  -1   3      609.92      571.22     20.25 o 
  -9  -1   3      266.11      242.00     13.85 o 
  -8  -1   3       89.16       93.41      9.92 o 
  -7  -1   3       76.56       78.77      7.34 o 
  -6  -1   3      122.51      128.13      3.88 o 
  -5  -1   3      482.03      557.52      6.53 o 
  -4  -1   3     3624.42     3811.52     19.01 o 
  -3  -1   3      278.34      250.85      7.34 o 
  -2  -1   3     5024.10     4874.59    341.82 o 
  -1  -1   3     2326.26     2065.00     16.53 o 
   0  -1   3       41.16       37.61      4.34 o 
   1  -1   3     7429.09     7277.27    610.28 o 
   2  -1   3      310.60      302.64      7.75 o 
   3  -1   3      149.15      136.92      4.75 o 
   4  -1   3      234.77      275.17     16.43 o 
   5  -1   3      184.56      222.13      6.86 o 
   6  -1   3       72.11       82.73      5.74 o 
   7  -1   3       52.42       71.70      6.57 o 
   8  -1   3        9.52       -0.87     10.64 o 
   9  -1   3       81.90       89.65      7.82 o 
  10  -1   3      170.87      154.51      8.10 o 
  11  -1   3      235.12      214.45      9.35 o 
  12  -1   3      254.96      217.00     13.85 o 
  13  -1   3       97.54      106.02     10.33 o 
 -14   0   3       22.14       20.05      9.71 o 
 -13   0   3        4.68        7.44      8.68 o 
 -12   0   3       86.70       80.60     12.81 o 
 -11   0   3      179.76      162.44     13.64 o 
 -10   0   3       21.45       13.23      8.47 o 
  -9   0   3      141.51      137.64     11.57 o 
  -8   0   3      173.51      179.06      6.19 o 
  -7   0   3      675.52      679.79     16.43 o 
  -6   0   3     2072.52     2350.44     55.08 o 
  -5   0   3      879.81      908.46     28.62 o 
  -4   0   3       87.30       73.75      3.28 o 
  -3   0   3      129.35      130.82     10.02 o 
  -2   0   3     1055.11     1004.73     16.22 o 
  -1   0   3       25.76       31.41      3.31 o 
   0   0   3      724.38      678.82      7.44 o 
   1   0   3      302.39      295.48      6.82 o 
   2   0   3      858.56      786.27     36.99 o 
   3   0   3       11.97        9.32      2.62 o 
   4   0   3       58.23       50.82      3.91 o 
   5   0   3      571.53      560.51      9.70 o 
   6   0   3     1294.77     1400.83     18.70 o 
   7   0   3      473.84      500.81     10.85 o 
   8   0   3      645.88      681.36     13.30 o 
   9   0   3      436.15      436.38     11.50 o 
  10   0   3       44.46       42.19      7.03 o 
  11   0   3      149.78      130.20     11.99 o 
  12   0   3       94.65       90.73     10.75 o 
  13   0   3       67.72       89.49     10.33 o 
  14   0   3        7.97       31.41      9.51 o 
 -14   1   3       45.33       73.78     11.37 o 
 -13   1   3       13.54       27.49      9.09 o 
 -12   1   3        5.82       10.54      8.68 o 
 -11   1   3      542.05      470.99     19.43 o 
 -10   1   3       42.46       57.66     10.95 o 
  -9   1   3      356.04      376.34     15.91 o 
  -8   1   3      185.13      192.25      6.81 o 
  -7   1   3      441.50      462.03     11.99 o 
  -6   1   3       92.79      115.48      4.89 o 
  -5   1   3      337.35      344.87      9.51 o 
  -4   1   3      457.58      448.37      6.95 o 
  -3   1   3      525.26      541.50     11.16 o 
  -2   1   3      114.75      118.77      5.89 o 
  -1   1   3     2996.31     2662.47     19.01 o 
   0   1   3     1081.47      980.42     11.37 o 
   1   1   3      508.92      496.03     18.81 o 
   2   1   3     7050.93     6928.95    188.92 o 
   3   1   3      633.68      592.47     19.49 o 
   4   1   3      925.80      968.20      7.21 o 
   5   1   3     1587.49     1711.81     25.38 o 
   6   1   3      183.26      185.90     11.62 o 
   7   1   3      433.93      423.99      9.92 o 
   8   1   3      123.02      127.27      6.80 o 
   9   1   3      615.45      616.88     12.90 o 
  10   1   3      180.62      175.70      8.29 o 
  11   1   3        8.76        8.06      7.65 o 
  12   1   3      224.37      208.32     14.26 o 
  13   1   3        0.39        8.06      8.06 o 
  14   1   3       43.22       53.53     10.13 o 
 -13   2   3       93.38      100.65     11.99 o 
 -12   2   3      156.46      144.87     12.81 o 
 -11   2   3       43.70       31.00      8.68 o 
 -10   2   3       21.84       23.56      8.68 o 
  -9   2   3       34.77       40.64      5.24 o 
  -8   2   3      489.25      517.95     21.49 o 
  -7   2   3       12.52       11.02      3.63 o 
  -6   2   3      381.62      421.28      9.40 o 
  -5   2   3     1463.52     1601.79     54.15 o 
  -4   2   3     2014.62     2057.08     59.21 o 
  -3   2   3      854.20      794.73      8.90 o 
  -2   2   3      232.19      202.75      9.92 o 
  -1   2   3     1969.97     1751.69     16.33 o 
   0   2   3     3103.27     2875.75     20.87 o 
   1   2   3      210.39      210.29     18.50 o 
   2   2   3       12.80       38.14      2.74 o 
   3   2   3      174.43      187.27      3.32 o 
   4   2   3     1284.41     1375.77     50.26 o 
   5   2   3      119.26      181.23      4.68 o 
   6   2   3      125.63      143.30      3.78 o 
   7   2   3      211.60      260.08      6.65 o 
   8   2   3      262.26      260.96     11.37 o 
   9   2   3      115.35      118.35      6.90 o 
  10   2   3      186.41      166.79      8.14 o 
  11   2   3      174.43      181.04     13.02 o 
  12   2   3       57.06       81.63     12.40 o 
  13   2   3        8.75       22.32      9.51 o 
  14   2   3        4.26       20.05      8.89 o 
 -13   3   3       82.17       90.93     10.33 o 
 -12   3   3       54.24       54.15     11.16 o 
 -11   3   3        7.66        1.45      8.06 o 
 -10   3   3      213.58      202.74     13.23 o 
  -9   3   3      359.08      314.42     18.08 o 
  -8   3   3      164.39      187.89      7.54 o 
  -7   3   3      282.54      309.02      8.89 o 
  -6   3   3      880.52      950.73     13.05 o 
  -5   3   3       31.95       47.33      4.52 o 
  -4   3   3     1387.58     1369.98     24.28 o 
  -3   3   3      233.39      220.03      5.32 o 
  -2   3   3      736.43      736.86      9.82 o 
  -1   3   3      131.02      108.69      3.75 o 
   0   3   3    13864.95    12267.85     51.46 o 
   1   3   3      414.46      373.35      7.63 o 
   2   3   3     4672.25     4299.82     63.87 o 
   3   3   3      524.32      535.95      7.37 o 
   4   3   3        8.69        8.29      2.13 o 
   5   3   3     4110.88     4387.02     83.40 o 
   6   3   3       69.81       92.56      3.11 o 
   7   3   3     2190.18     2384.35     35.62 o 
   8   3   3        3.93        6.85      2.21 o 
   9   3   3       17.91       22.38      4.35 o 
  10   3   3     1924.88     1744.87     33.27 o 
  11   3   3      119.41      103.54     11.37 o 
  12   3   3      678.36      599.54     22.11 o 
  13   3   3        1.02       11.99      9.09 o 
  14   3   3       77.10       89.49     13.23 o 
 -13   4   3        0.70        2.48      7.65 o 
 -12   4   3       31.49       36.58      8.27 o 
 -11   4   3        4.71       21.08      7.65 o 
 -10   4   3       83.87      104.70      7.20 o 
  -9   4   3      257.48      244.38      8.80 o 
  -8   4   3      112.98      118.82      6.70 o 
  -7   4   3      276.97      276.35     22.22 o 
  -6   4   3      734.59      741.28     12.13 o 
  -5   4   3      279.27      230.03      6.86 o 
  -4   4   3        3.72        8.76      6.92 o 
  -3   4   3      413.11      414.01      7.33 o 
  -2   4   3       27.47       35.68      3.02 o 
  -1   4   3      320.53      309.53      9.20 o 
   0   4   3       24.06       23.42      3.47 o 
   1   4   3      480.18      460.81     26.76 o 
   2   4   3     3211.34     3079.08     85.63 o 
   3   4   3      103.75      103.07      3.58 o 
   4   4   3       25.83       37.57      2.94 o 
   5   4   3     2220.51     2285.76     79.99 o 
   6   4   3      168.06      164.98      7.71 o 
   7   4   3        0.04        0.67      2.47 o 
   8   4   3     2365.88     2316.86     49.33 o 
   9   4   3      589.39      562.77      8.94 o 
  10   4   3       24.23       38.85     11.16 o 
  11   4   3        7.42        1.45      8.06 o 
  12   4   3      182.82      194.06     14.05 o 
  13   4   3      514.66      441.85     20.25 o 
  14   4   3      197.12      185.38     14.88 o 
 -12   5   3       18.02       14.26      7.44 o 
 -11   5   3       92.26       96.51      9.51 o 
 -10   5   3        1.05       -1.60      4.00 o 
  -9   5   3       92.92       90.57      6.49 o 
  -8   5   3        3.12       -3.46      3.97 o 
  -7   5   3      254.48      241.99     12.81 o 
  -6   5   3      334.47      374.95     12.40 o 
  -5   5   3       58.73       63.00      4.96 o 
  -4   5   3     1508.36     1657.63     84.32 o 
  -3   5   3      453.82      504.58      8.29 o 
  -2   5   3     1357.34     1275.01     21.08 o 
  -1   5   3        3.09        3.69      2.04 o 
   0   5   3      545.75      513.02      9.82 o 
   1   5   3      420.98      439.04     20.25 o 
   2   5   3      173.64      180.87      6.05 o 
   3   5   3     3306.78     3326.86     65.67 o 
   4   5   3     1741.79     1877.65     40.41 o 
   5   5   3      986.78     1047.92     29.21 o 
   6   5   3       78.21       89.84      4.11 o 
   7   5   3      510.90      516.91     18.42 o 
   8   5   3      512.34      520.02     12.26 o 
   9   5   3      395.94      390.11      9.59 o 
  10   5   3     3705.79     3576.13     46.50 o 
  11   5   3      828.69      729.94     23.35 o 
  12   5   3      494.56      400.72     18.60 o 
  13   5   3        2.93       -4.96      8.47 o 
  14   5   3      229.28      187.65     14.67 o 
  15   5   3        0.34       -5.17      8.68 o 
 -10   6   3       40.95       54.15      9.51 o 
  -9   6   3        1.91       -1.49      3.87 o 
  -8   6   3      222.54      220.23      9.51 o 
  -7   6   3       20.63       22.82      5.15 o 
  -6   6   3      130.28      134.80      9.92 o 
  -5   6   3       63.82       63.87      9.40 o 
  -4   6   3      458.73      437.92      8.89 o 
  -3   6   3      952.41      942.06     46.29 o 
  -2   6   3      446.30      487.07      7.57 o 
  -1   6   3       13.13       17.90      1.95 o 
   0   6   3     2646.90     2835.44     36.63 o 
   1   6   3      620.67      653.97      9.92 o 
   2   6   3     1524.04     1529.39     52.53 o 
   3   6   3      417.20      449.54      8.78 o 
   4   6   3        5.00        8.72      2.54 o 
   5   6   3       92.66       95.43      3.78 o 
   6   6   3       75.28       80.28      3.95 o 
   7   6   3       57.48       62.04      4.28 o 
   8   6   3      198.58      198.71      8.01 o 
   9   6   3      118.34      104.70      6.19 o 
  10   6   3      346.77      356.91     17.15 o 
  11   6   3      452.01      399.69     17.98 o 
  12   6   3      501.44      501.99     20.87 o 
  13   6   3      507.78      435.86     20.05 o 
  14   6   3       53.20       89.49     13.85 o 
  15   6   3        7.48       15.09      9.51 o 
 -11   7   3       29.24       60.97     10.13 o 
 -10   7   3      359.69      336.04     16.53 o 
  -9   7   3       12.79        9.92      7.23 o 
  -8   7   3      641.23      584.45     19.63 o 
  -7   7   3      191.30      200.67     12.19 o 
  -6   7   3      431.53      380.67      9.88 o 
  -5   7   3      385.51      374.91     13.85 o 
  -4   7   3     1145.74     1148.53     47.43 o 
  -3   7   3       21.47       38.42      3.93 o 
  -2   7   3       48.95       44.48      6.93 o 
  -1   7   3      102.62      101.81      3.15 o 
   0   7   3     1108.80     1055.74     23.15 o 
   1   7   3     4369.83     4149.05     75.33 o 
   2   7   3     1494.15     1488.66     23.32 o 
   3   7   3     8504.20     8865.59    173.23 o 
   4   7   3      815.44      739.93     16.84 o 
   5   7   3     4490.40     4696.98     69.78 o 
   6   7   3       17.63       29.50      3.54 o 
   7   7   3        6.52        7.39      3.17 o 
   8   7   3       22.70       29.02      5.11 o 
   9   7   3      498.27      537.50     11.77 o 
  10   7   3       38.26       65.93     10.64 o 
  11   7   3      333.51      298.22     15.91 o 
  12   7   3       40.56       44.23     10.75 o 
  13   7   3       15.72       18.60      8.89 o 
  14   7   3       12.19       30.17      9.92 o 
  15   7   3        0.54        0.00      9.92 o 
 -11   8   3      441.93      504.68     20.67 o 
 -10   8   3       25.26       34.10      9.09 o 
  -9   8   3       11.29        3.51      7.23 o 
  -8   8   3      110.14      105.61     10.33 o 
  -7   8   3      305.80      276.93     14.47 o 
  -6   8   3      298.68      273.83     14.26 o 
  -5   8   3        2.74       -5.79      5.37 o 
  -4   8   3     1969.68     1796.54     30.79 o 
  -3   8   3      215.89      201.09     11.57 o 
  -2   8   3     1974.50     1961.21     20.43 o 
  -1   8   3     2740.67     2703.53     23.16 o 
   0   8   3       35.88       49.95      5.59 o 
   1   8   3      200.12      187.91      7.12 o 
   2   8   3      846.91      829.29     12.54 o 
   3   8   3     1253.15     1337.00     36.17 o 
   4   8   3     2073.87     2026.75     13.71 o 
   5   8   3        1.20       -1.14      2.61 o 
   6   8   3      106.66      103.91      4.47 o 
   7   8   3      312.17      309.21      8.92 o 
   8   8   3      182.47      179.62      8.89 o 
   9   8   3      132.55      136.31     17.77 o 
  10   8   3      140.05      161.85     18.08 o 
  11   8   3      160.83      137.23     11.99 o 
  12   8   3        5.05       13.02      8.27 o 
  13   8   3       16.05       19.84      9.71 o 
  14   8   3       36.44       73.57     12.19 o 
 -10   9   3       73.26       71.71     12.61 o 
  -9   9   3       56.08       81.01     11.78 o 
  -8   9   3       68.73       95.48     12.40 o 
  -7   9   3        1.42        0.62      7.03 o 
  -6   9   3       84.92       87.21      9.92 o 
  -5   9   3      454.92      442.47     17.77 o 
  -4   9   3      128.58       96.10     10.13 o 
  -3   9   3      412.88      439.37     16.74 o 
  -2   9   3      459.48      428.10     11.40 o 
  -1   9   3     1528.02     1497.78     35.75 o 
   0   9   3        5.13        8.24      4.51 o 
   1   9   3        4.85       -4.82      3.91 o 
   2   9   3      115.03      119.08      6.65 o 
   3   9   3     3539.25     3620.00     49.36 o 
   4   9   3      213.60      182.25      8.00 o 
   5   9   3     1166.63     1165.66     21.42 o 
   6   9   3        1.31       -0.78      2.93 o 
   7   9   3       15.33       16.92      3.69 o 
   8   9   3       41.96       50.03      6.21 o 
   9   9   3      115.23      114.60      7.22 o 
  10   9   3      671.77      666.98     25.21 o 
  11   9   3        0.04        0.84      4.24 o 
  12   9   3      285.15      263.91     15.71 o 
  13   9   3       36.96       47.53     10.54 o 
  14   9   3      115.98      133.09     12.61 o 
  -9  10   3      104.56      136.61     12.81 o 
  -8  10   3      222.40      190.96     13.64 o 
  -7  10   3      261.47      253.16     14.88 o 
  -6  10   3       67.35       76.47     11.57 o 
  -5  10   3     1070.73     1095.74     27.90 o 
  -4  10   3      328.20      293.26     15.29 o 
  -3  10   3     2957.22     2851.77     41.33 o 
  -2  10   3      527.88      513.30     12.85 o 
  -1  10   3      407.80      364.67     11.03 o 
   0  10   3        0.00       -4.45      4.36 o 
   1  10   3        0.48       -2.04      4.46 o 
   2  10   3      155.82      189.58      8.09 o 
   3  10   3       14.80        8.89      4.61 o 
   4  10   3     1885.64     1833.94     20.10 o 
   5  10   3      366.96      358.16     21.70 o 
   6  10   3       77.13       75.87      9.40 o 
   7  10   3        7.71        8.87      6.41 o 
   8  10   3       97.43       95.38      6.59 o 
   9  10   3      169.37      153.74     10.23 o 
  10  10   3       90.18       86.15     12.50 o 
  11  10   3       79.54       96.33      7.15 o 
  12  10   3       83.00       82.67      9.92 o 
  13  10   3      158.65      159.13     12.81 o 
  14  10   3        2.25       19.84      9.92 o 
  -8  11   3       38.96       53.73     10.54 o 
  -7  11   3       16.99       18.81      9.09 o 
  -6  11   3       31.52       20.46      9.71 o 
  -5  11   3        0.05        1.03      7.23 o 
  -4  11   3       77.59       69.85     11.57 o 
  -3  11   3      953.52      831.83     23.97 o 
  -2  11   3        1.46       -3.05      6.10 o 
  -1  11   3      422.82      423.43     19.53 o 
   0  11   3       42.14       57.51      7.30 o 
   1  11   3      262.65      251.40      9.71 o 
   2  11   3        0.51       -1.13      4.51 o 
   3  11   3       56.08       76.88     12.81 o 
   4  11   3       26.05       26.65      5.71 o 
   5  11   3      821.40      790.43     35.24 o 
   6  11   3      224.72      199.71      8.04 o 
   7  11   3       63.62       68.20     11.16 o 
   8  11   3      525.93      518.52     19.22 o 
   9  11   3      314.24      292.03     10.23 o 
  10  11   3       33.36       39.70      6.13 o 
  11  11   3      392.10      361.67     16.22 o 
  12  11   3        0.40       -3.29      4.82 o 
  13  11   3       19.59       18.81      8.68 o 
  14  11   3       74.97       96.31     10.33 o 
  -7  12   3       94.72      104.37     14.67 o 
  -6  12   3      114.54      112.43     11.37 o 
  -5  12   3      332.76      314.96     17.36 o 
  -4  12   3      528.86      503.44     20.46 o 
  -3  12   3       43.12       40.09      9.51 o 
  -2  12   3      125.14      116.35      8.18 o 
  -1  12   3      321.66      289.72     10.93 o 
   0  12   3      226.84      209.78      9.56 o 
   1  12   3       13.68        4.06     14.67 o 
   2  12   3      149.76      150.71      8.14 o 
   3  12   3      508.41      518.11     12.92 o 
   4  12   3      755.82      705.97     37.10 o 
   5  12   3       62.97       81.67      7.65 o 
   6  12   3        2.49       -5.99      8.06 o 
   7  12   3      135.95      131.44     12.40 o 
   8  12   3      145.02      164.51     12.40 o 
   9  12   3       82.65      110.57     11.16 o 
  10  12   3       46.12       48.98      9.92 o 
  11  12   3       41.51       62.62      9.92 o 
  12  12   3        0.29       -9.92      6.61 o 
  -6  13   3      359.78      358.77     19.01 o 
  -5  13   3      112.45      109.33     11.57 o 
  -4  13   3       96.58      105.81     11.37 o 
  -3  13   3      280.60      233.33     15.09 o 
  -2  13   3       95.63       92.75     16.33 o 
  -1  13   3       29.38       31.13      7.03 o 
   0  13   3      426.20      416.63     12.76 o 
   1  13   3      728.18      705.65     15.90 o 
   2  13   3       51.08       69.87      8.16 o 
   3  13   3       26.71       44.20      6.85 o 
   4  13   3       16.17       10.23      5.76 o 
   5  13   3      576.39      541.87     13.74 o 
   6  13   3       18.41       11.57      9.30 o 
   7  13   3      754.96      712.99     23.56 o 
   8  13   3        2.18        9.51      8.47 o 
   9  13   3      803.11      724.98     23.77 o 
  10  13   3      125.75      126.89     12.19 o 
  11  13   3        9.67       10.33      8.27 o 
  12  13   3       11.58        6.82      9.09 o 
  13  13   3      152.77      167.40     13.02 o 
  -5  14   3      101.80       96.51     11.57 o 
  -4  14   3      226.79      256.47     16.33 o 
  -3  14   3      391.94      354.64     18.39 o 
  -2  14   3      195.49      166.54     11.88 o 
  -1  14   3        6.77        0.37      6.72 o 
   0  14   3      188.73      163.21     12.61 o 
   1  14   3        5.71       -6.99      5.00 o 
   2  14   3       48.48       44.96      8.27 o 
   3  14   3        1.16       -4.63      5.08 o 
   4  14   3       22.55       23.92      6.23 o 
   5  14   3      200.11      212.08     13.12 o 
   6  14   3      237.30      229.81     15.50 o 
   7  14   3       87.22      110.57     14.67 o 
   8  14   3       15.65       12.81      9.51 o 
   9  14   3      116.88      107.05     11.78 o 
  10  14   3       83.51       91.14     12.81 o 
  11  14   3       61.00       56.21     10.13 o 
  12  14   3       37.15       52.08     10.54 o 
  -4  15   3       10.97        2.07      8.68 o 
  -3  15   3        1.68       -8.68      7.85 o 
  -2  15   3      180.37      196.17     10.51 o 
  -1  15   3       37.34       64.61      8.99 o 
   0  15   3       12.63       16.02      7.54 o 
   1  15   3        1.85       -9.51      4.76 o 
   2  15   3       40.51       51.51      7.13 o 
   3  15   3      114.74      115.08      8.14 o 
   4  15   3       85.39       90.95      7.57 o 
   5  15   3      103.82       97.96     15.09 o 
   6  15   3       12.36       10.54      9.71 o 
   7  15   3       63.84      109.33     14.88 o 
   8  15   3        0.55        4.96      8.68 o 
   9  15   3       19.39       17.57      9.51 o 
  10  15   3        4.77        8.06      9.51 o 
  11  15   3        2.77       -3.31      8.27 o 
  -2  16   3       55.53       94.45     11.37 o 
  -1  16   3        0.06       -1.04      6.23 o 
   0  16   3       99.37      124.12      9.21 o 
   1  16   3        0.21        1.63      5.88 o 
   2  16   3        0.02       -1.43      6.61 o 
   3  16   3       19.59       25.83     10.02 o 
   4  16   3        7.45       11.85      5.89 o 
   5  16   3       68.70       51.25     13.64 o 
   6  16   3       17.40        8.06      9.51 o 
   7  16   3      122.44      111.81     13.23 o 
   8  16   3      160.30      151.28     13.85 o 
   9  16   3       25.05       18.81     10.75 o 
  10  16   3       24.60        0.21      9.30 o 
   0  17   3       44.26       69.32     13.02 o 
   1  17   3        3.39        2.35      6.04 o 
   2  17   3        0.02       -5.25      7.34 o 
   3  17   3        7.83        4.20     10.85 o 
   4  17   3        0.00       -4.75      9.71 o 
   5  17   3        0.92        4.13     10.33 o 
   6  17   3       17.07        9.51     11.16 o 
   7  17   3       49.30       51.67     12.61 o 
   8  17   3       59.00       49.19     13.23 o 
  -7 -15   4       15.93       20.87     10.54 o 
  -6 -15   4        2.11      -17.98      9.92 o 
  -5 -15   4       18.43        9.30     11.57 o 
  -4 -15   4       10.67       -7.44     10.95 o 
  -3 -15   4        1.24       -6.61     10.54 o 
  -2 -15   4        0.95       16.95     10.33 o 
  -1 -15   4        0.38       12.81      8.68 o 
  -9 -14   4       40.00       47.53     11.78 o 
  -8 -14   4        6.36       23.77     10.13 o 
  -7 -14   4       10.65       15.29      9.92 o 
  -6 -14   4        2.29       11.16      9.30 o 
  -5 -14   4       78.38       89.49     13.85 o 
  -4 -14   4       41.43       43.19     11.78 o 
  -3 -14   4       21.69       19.84     10.54 o 
  -2 -14   4       42.07       46.50     11.57 o 
  -1 -14   4       64.03       76.26      8.68 o 
   0 -14   4        0.86        5.17      7.44 o 
   1 -14   4       25.51       26.66      8.27 o 
 -11 -13   4       79.61       87.83     10.75 o 
 -10 -13   4       22.92       55.80     11.78 o 
  -9 -13   4        6.73       -4.96      9.09 o 
  -8 -13   4        8.15       45.88     10.33 o 
  -7 -13   4       27.80       24.59      9.92 o 
  -6 -13   4       80.62       89.69     10.95 o 
  -5 -13   4       49.46       69.85     13.02 o 
  -4 -13   4       50.09       63.03     12.19 o 
  -3 -13   4        1.68       13.64      9.71 o 
  -2 -13   4        4.25        6.52      9.71 o 
  -1 -13   4        2.94       10.99      5.41 o 
   0 -13   4        6.02       14.47      7.23 o 
   1 -13   4       42.83       41.75      9.51 o 
   2 -13   4       17.66       11.16      8.27 o 
   3 -13   4        5.76        0.00      7.44 o 
 -12 -12   4        5.92        9.09      9.30 o 
 -11 -12   4      294.84      290.98     16.95 o 
 -10 -12   4       35.89       48.98     10.54 o 
  -9 -12   4      142.85      165.54     13.43 o 
  -8 -12   4        0.09       12.40      9.09 o 
  -7 -12   4       36.11       51.46     11.78 o 
  -6 -12   4        1.10      -12.19      7.44 o 
  -5 -12   4        1.46       -8.68      8.27 o 
  -4 -12   4       37.11       51.25     10.95 o 
  -3 -12   4       10.43       12.19      8.47 o 
  -2 -12   4        3.65        3.89     11.06 o 
  -1 -12   4       35.24       41.99      8.68 o 
   0 -12   4       74.02       75.23     10.75 o 
   1 -12   4       85.47       72.75     11.37 o 
   2 -12   4       58.94       56.83     11.16 o 
   3 -12   4      110.45      102.51     10.75 o 
   4 -12   4        1.94       17.57      8.47 o 
   5 -12   4       71.53       91.14     13.23 o 
 -12 -11   4       68.25       74.40     11.37 o 
 -11 -11   4        5.66       16.53      8.89 o 
 -10 -11   4        2.67       -0.21      7.65 o 
  -9 -11   4        1.27        6.61      7.65 o 
  -8 -11   4       73.46       97.75     12.40 o 
  -7 -11   4       11.94       11.16      8.47 o 
  -6 -11   4      128.24      113.05     10.95 o 
  -5 -11   4       12.77        0.62      8.27 o 
  -4 -11   4      124.21      102.51     10.75 o 
  -3 -11   4       51.37       59.92      5.57 o 
  -2 -11   4        5.70        5.42      4.42 o 
  -1 -11   4       11.04       11.61      6.30 o 
   0 -11   4        3.80       -2.85      6.72 o 
   1 -11   4        7.85        7.65      6.61 o 
   2 -11   4      278.80      278.38     15.71 o 
   3 -11   4       96.31       80.81      9.92 o 
   4 -11   4       13.95        1.24      8.06 o 
   5 -11   4      134.30      122.14     12.61 o 
   6 -11   4        9.27        7.44      8.27 o 
 -13 -10   4       53.88       41.96     11.68 o 
 -12 -10   4       32.71       36.92     11.68 o 
 -11 -10   4      340.48      316.05     11.61 o 
 -10 -10   4       93.80       92.62      8.14 o 
  -9 -10   4       32.42       35.98      8.78 o 
  -8 -10   4        0.62       -1.86      7.03 o 
  -7 -10   4       45.90       87.42     11.16 o 
  -6 -10   4      299.44      233.95     13.64 o 
  -5 -10   4       17.76       22.53      8.89 o 
  -4 -10   4       23.34       22.11      8.47 o 
  -3 -10   4       55.25       55.45      6.05 o 
  -2 -10   4        1.94       -3.30      3.92 o 
  -1 -10   4        9.39       14.65      5.06 o 
   0 -10   4        5.28        5.24      4.42 o 
   1 -10   4      529.09      485.49     30.90 o 
   2 -10   4        6.95       -1.86      6.82 o 
   3 -10   4       40.70       59.11     11.16 o 
   4 -10   4        2.36       -2.69      7.65 o 
   5 -10   4        4.37        0.00      7.03 o 
   6 -10   4       48.46       28.93     10.13 o 
   7 -10   4        9.50       25.01     10.13 o 
 -13  -9   4       83.92       78.64      7.67 o 
 -12  -9   4       35.90       72.51      7.97 o 
 -11  -9   4        4.72        0.35      5.80 o 
 -10  -9   4        0.48       -1.68      5.16 o 
  -9  -9   4        2.34       -2.42      4.72 o 
  -8  -9   4        0.53        3.58      7.96 o 
  -7  -9   4       21.90       27.33      5.62 o 
  -6  -9   4        0.31       -8.04      4.02 o 
  -5  -9   4        3.53       -1.39      6.92 o 
  -4  -9   4        7.62       12.29      8.58 o 
  -3  -9   4       34.88       36.15      5.15 o 
  -2  -9   4      131.99      123.19      6.65 o 
  -1  -9   4        6.74        0.53      5.48 o 
   0  -9   4        5.00        3.22      4.55 o 
   1  -9   4       50.51       65.75      7.65 o 
   2  -9   4        3.69      -11.57      5.79 o 
   3  -9   4        0.19        2.07      7.03 o 
   4  -9   4       47.99       45.67     10.13 o 
   5  -9   4        0.23       -7.85      6.41 o 
   6  -9   4        2.16       -5.58      7.44 o 
   7  -9   4       73.57       89.49     13.02 o 
   8  -9   4        8.32       -5.99      8.06 o 
 -14  -8   4       30.30       44.45     16.12 o 
 -13  -8   4      172.31      180.91     13.02 o 
 -12  -8   4        0.01       16.12      9.92 o 
 -11  -8   4      182.77      172.98     14.05 o 
 -10  -8   4        0.71        4.13      8.68 o 
  -9  -8   4       51.78       45.88      9.51 o 
  -8  -8   4      110.29       83.08      9.92 o 
  -7  -8   4        7.81       15.71      7.44 o 
  -6  -8   4        5.39        9.86      4.46 o 
  -5  -8   4      344.02      339.93      9.50 o 
  -4  -8   4       88.94       73.52      4.01 o 
  -3  -8   4        1.05        1.97      6.74 o 
  -2  -8   4      173.73      183.49      5.43 o 
  -1  -8   4      108.44       85.67     10.33 o 
   0  -8   4      765.42      735.61     40.92 o 
   1  -8   4        6.67       -5.96      9.30 o 
   2  -8   4        1.30        2.11      4.46 o 
   3  -8   4       30.03       26.66      8.06 o 
   4  -8   4      906.23      767.97     23.35 o 
   5  -8   4        0.63       -4.96      6.61 o 
   6  -8   4      240.05      213.07     14.26 o 
   7  -8   4        4.40        8.47      8.06 o 
   8  -8   4        1.52       -3.93      7.85 o 
   9  -8   4       11.54        6.20      9.09 o 
 -14  -7   4       38.79       39.47     11.57 o 
 -13  -7   4        1.79        9.51      9.71 o 
 -12  -7   4        5.76       27.90     10.13 o 
 -11  -7   4      136.11      127.72     13.23 o 
 -10  -7   4       31.16       35.34     10.33 o 
  -9  -7   4        0.13       -5.37      8.47 o 
  -8  -7   4      230.14      216.59     12.81 o 
  -7  -7   4       14.39       11.99      7.44 o 
  -6  -7   4      102.83      109.95      8.68 o 
  -5  -7   4      495.36      533.20     14.88 o 
  -4  -7   4       53.68       60.47      4.55 o 
  -3  -7   4       30.42       41.51      3.47 o 
  -2  -7   4        1.79        1.62      2.38 o 
  -1  -7   4      135.22      139.62      6.21 o 
   0  -7   4      273.07      279.85      8.25 o 
   1  -7   4      169.93      180.64      7.14 o 
   2  -7   4       90.83       80.62     12.81 o 
   3  -7   4       10.31        2.07      6.41 o 
   4  -7   4       43.42       52.29      9.92 o 
   5  -7   4       26.84       26.25      8.89 o 
   6  -7   4        0.08       -1.03      7.23 o 
   7  -7   4       60.86       67.37     11.16 o 
   8  -7   4       13.68       -3.72      8.06 o 
   9  -7   4       38.06       28.31     10.33 o 
  10  -7   4       76.60      114.29     15.71 o 
 -14  -6   4      100.65      114.91     14.67 o 
 -13  -6   4      488.76      406.10     20.25 o 
 -12  -6   4      259.21      218.45     15.29 o 
 -11  -6   4      678.29      613.38     22.53 o 
 -10  -6   4     1258.18     1149.89     27.90 o 
  -9  -6   4       23.22       15.71      8.89 o 
  -8  -6   4      284.69      268.87     14.05 o 
  -7  -6   4       27.96       37.82      8.06 o 
  -6  -6   4        0.00        4.75      5.37 o 
  -5  -6   4      159.19      161.29      5.06 o 
  -4  -6   4        7.95       11.08      2.75 o 
  -3  -6   4      598.97      689.83     39.16 o 
  -2  -6   4       63.74       64.87      3.36 o 
  -1  -6   4     1198.64     1167.87     14.18 o 
   0  -6   4      251.67      257.45     15.09 o 
   1  -6   4      162.52      162.22      6.09 o 
   2  -6   4       43.97       57.16      5.37 o 
   3  -6   4     1000.85     1049.50     34.20 o 
   4  -6   4      207.09      221.24      7.54 o 
   5  -6   4        5.18        8.39      7.54 o 
   6  -6   4        4.59       10.89      4.04 o 
   7  -6   4       11.75       10.75      7.44 o 
   8  -6   4       12.13        6.20      7.85 o 
   9  -6   4       58.34       75.23     11.57 o 
  10  -6   4       40.60       43.40     11.99 o 
 -14  -5   4        0.00       -3.31      9.30 o 
 -13  -5   4      314.83      292.84     17.77 o 
 -12  -5   4      308.99      292.43     16.95 o 
 -11  -5   4       63.62       92.17     12.61 o 
 -10  -5   4        0.20       -3.51      8.06 o 
  -9  -5   4      142.83      125.03     11.57 o 
  -8  -5   4      200.63      211.01     13.02 o 
  -7  -5   4       48.53       65.10      9.09 o 
  -6  -5   4      709.43      706.59     17.36 o 
  -5  -5   4      172.11      167.81      9.09 o 
  -4  -5   4       18.24       27.52      2.73 o 
  -3  -5   4       32.94       30.69      3.38 o 
  -2  -5   4     1149.96     1303.83    132.06 o 
  -1  -5   4       90.62       93.83      6.61 o 
   0  -5   4       48.28       53.12      6.61 o 
   1  -5   4      235.92      246.42     14.47 o 
   2  -5   4       65.40       69.78     10.54 o 
   3  -5   4       84.65       75.94      3.75 o 
   4  -5   4      358.25      354.36      9.13 o 
   5  -5   4      179.01      177.22      7.35 o 
   6  -5   4       35.48       30.47      5.26 o 
   7  -5   4       66.56       84.19      7.13 o 
   8  -5   4       18.22       27.78     12.71 o 
   9  -5   4        1.05       -8.29      8.78 o 
  10  -5   4        1.51       -2.89      7.23 o 
  11  -5   4        5.12       10.13      8.47 o 
 -14  -4   4       53.77       58.49     13.02 o 
 -13  -4   4      103.71      102.09     14.67 o 
 -12  -4   4      438.73      369.72     18.60 o 
 -11  -4   4      397.35      364.14     17.98 o 
 -10  -4   4       10.99       13.43     10.13 o 
  -9  -4   4        9.35       10.33      8.06 o 
  -8  -4   4        0.08       -3.72      6.61 o 
  -7  -4   4      133.45      133.09      9.92 o 
  -6  -4   4      340.54      341.41     12.61 o 
  -5  -4   4       51.64       61.59      6.61 o 
  -4  -4   4     1222.02     1378.31     35.75 o 
  -3  -4   4        8.69       -0.04      3.31 o 
  -2  -4   4       28.95       46.09      4.34 o 
  -1  -4   4        2.03        1.24      3.10 o 
   0  -4   4     2899.51     2834.41     28.52 o 
   1  -4   4      205.96      210.84     12.81 o 
   2  -4   4     1301.99     1472.50     66.44 o 
   3  -4   4        0.03        0.98      2.15 o 
   4  -4   4      205.99      217.30      8.27 o 
   5  -4   4      109.20       95.18      5.97 o 
   6  -4   4      179.32      186.67      7.94 o 
   7  -4   4       28.37       38.09      6.92 o 
   8  -4   4        0.99       -5.45      6.51 o 
   9  -4   4      129.13      143.53     15.91 o 
  10  -4   4        2.59       11.43      5.09 o 
  11  -4   4      114.93      155.08     20.56 o 
  12  -4   4       50.08       77.18     18.50 o 
 -14  -3   4        9.44       11.99     10.33 o 
 -13  -3   4        4.42        5.99      9.51 o 
 -12  -3   4        1.93       -0.83      8.06 o 
 -11  -3   4      148.33      132.27     12.40 o 
 -10  -3   4      514.32      504.68     19.84 o 
  -9  -3   4      782.71      719.61     21.29 o 
  -8  -3   4        1.36        0.83      7.23 o 
  -7  -3   4        5.43        8.06      6.41 o 
  -6  -3   4       20.52       22.32      6.20 o 
  -5  -3   4       33.51       36.37      6.20 o 
  -4  -3   4      406.79      372.33     38.03 o 
  -3  -3   4      174.57      186.14     10.64 o 
  -2  -3   4        0.00       -4.55      2.27 o 
  -1  -3   4       75.83       48.36      4.55 o 
   0  -3   4     1295.73     1192.87     17.36 o 
   1  -3   4       13.52       12.40      4.13 o 
   2  -3   4        5.49       14.86      1.99 o 
   3  -3   4       33.16       50.31      2.81 o 
   4  -3   4      627.47      628.08     20.46 o 
   5  -3   4       10.05       10.95      4.08 o 
   6  -3   4     1035.59     1074.11     18.70 o 
   7  -3   4       18.75       19.65      5.25 o 
   8  -3   4      388.44      390.94     15.81 o 
   9  -3   4      163.84      146.95      7.74 o 
  10  -3   4       18.81       11.77     12.61 o 
  11  -3   4       29.54       62.80     22.11 o 
  12  -3   4        2.46       19.25     17.77 o 
 -14  -2   4       15.04       29.35     11.37 o 
 -13  -2   4        0.23        4.55      9.09 o 
 -12  -2   4       81.40       85.97     13.23 o 
 -11  -2   4      621.04      556.55     21.08 o 
 -10  -2   4       38.80       38.85     10.54 o 
  -9  -2   4      793.06      726.63     21.49 o 
  -8  -2   4       91.06       97.34     10.13 o 
  -7  -2   4      366.31      358.15     13.85 o 
  -6  -2   4        4.80       -0.62      4.75 o 
  -5  -2   4      344.34      399.69     12.19 o 
  -4  -2   4      580.02      567.07     17.05 o 
  -3  -2   4      605.47      649.73     43.30 o 
  -1  -2   4        0.04       -3.51      2.48 o 
   0  -2   4        5.98        4.96      3.31 o 
   1  -2   4       82.31       72.95      5.58 o 
   2  -2   4      387.05      420.66     16.95 o 
   3  -2   4     1154.12     1163.26     54.66 o 
   4  -2   4      564.02      600.37     10.54 o 
   5  -2   4      577.13      556.04     30.28 o 
   6  -2   4      157.62      170.44      7.45 o 
   7  -2   4      244.87      239.51      8.84 o 
   8  -2   4      783.85      751.11     14.98 o 
   9  -2   4       88.12       88.91      7.09 o 
  10  -2   4       19.51       25.16      8.68 o 
  11  -2   4       13.11       15.28      5.84 o 
  12  -2   4       38.27       72.58      9.30 o 
  13  -2   4        0.60       11.78      7.44 o 
 -14  -1   4       12.08      -11.78      9.09 o 
 -13  -1   4       19.42       13.43      9.92 o 
 -12  -1   4        2.31      -11.99      8.27 o 
 -11  -1   4      246.02      206.25     14.05 o 
 -10  -1   4      151.65      148.59     12.81 o 
  -9  -1   4       84.17       97.96     11.78 o 
  -8  -1   4      248.01      259.36     13.43 o 
  -7  -1   4       10.72        9.44      3.20 o 
  -6  -1   4      384.36      415.88     12.30 o 
  -5  -1   4      165.87      187.72      4.35 o 
  -4  -1   4        1.91        7.73      2.69 o 
  -3  -1   4     1305.59     1447.58     82.56 o 
  -2  -1   4      232.16      234.26     16.12 o 
  -1  -1   4      253.89      235.60      5.11 o 
   0  -1   4        4.19        5.58      3.31 o 
   1  -1   4      371.60      363.52      9.30 o 
   2  -1   4       22.48       20.74      2.91 o 
   3  -1   4     1841.25     1952.45     63.96 o 
   4  -1   4      622.23      610.87     30.69 o 
   5  -1   4       49.59       70.11      8.89 o 
   6  -1   4      264.10      295.01      8.69 o 
   7  -1   4      265.29      247.67      8.90 o 
   8  -1   4      486.36      452.75     11.76 o 
   9  -1   4      286.96      272.92      9.91 o 
  10  -1   4       48.33       41.98      6.68 o 
  11  -1   4       77.69       86.91      7.27 o 
  12  -1   4      132.04      124.62     11.57 o 
  13  -1   4       19.57       27.49      8.27 o 
 -14   0   4      128.34      123.79     13.23 o 
 -13   0   4        2.34       -4.34      8.68 o 
 -12   0   4      237.14      202.53     14.67 o 
 -11   0   4        4.84       -5.99      7.44 o 
 -10   0   4        1.83        6.41      8.06 o 
  -9   0   4        6.24        1.45      8.06 o 
  -8   0   4        7.04       25.42      8.06 o 
  -7   0   4        5.68        8.94      8.89 o 
  -6   0   4      178.55      176.59      5.23 o 
  -5   0   4     1161.78     1220.08     16.84 o 
  -4   0   4      142.45      155.57      5.68 o 
  -3   0   4     1404.63     1375.67     46.29 o 
  -2   0   4      589.80      548.67     31.00 o 
  -1   0   4    25432.24    23689.21     81.43 o 
   0   0   4    10385.27     9769.48     31.71 o 
   1   0   4      331.26      316.82      8.68 o 
   2   0   4     1717.19     1716.60     25.83 o 
   3   0   4       35.37       40.52      3.80 o 
   4   0   4      210.19      212.14      6.28 o 
   5   0   4     1294.93     1482.42     18.19 o 
   6   0   4     1434.84     1432.61     16.80 o 
   7   0   4      218.67      224.34      8.23 o 
   8   0   4        0.53       -3.54      4.29 o 
   9   0   4       35.65       33.97      6.05 o 
  10   0   4      118.85      110.89      7.08 o 
  11   0   4       51.42       63.11      7.37 o 
  12   0   4      178.52      169.26     13.02 o 
  13   0   4       81.05       94.45     10.54 o 
 -14   1   4       31.63       39.27      9.92 o 
 -13   1   4       98.61      118.21     12.81 o 
 -12   1   4        2.44       19.43      9.30 o 
 -11   1   4      117.05      104.16     11.99 o 
 -10   1   4       33.21       39.68     10.33 o 
  -9   1   4       34.53       57.04     10.33 o 
  -8   1   4        2.75        1.20      3.35 o 
  -7   1   4      269.05      292.16      7.42 o 
  -6   1   4      190.15      197.05      6.00 o 
  -5   1   4      597.73      691.22      9.33 o 
  -4   1   4     1107.24     1138.72     25.01 o 
  -3   1   4       32.32       31.33      3.21 o 
  -2   1   4       19.27       24.69      4.44 o 
  -1   1   4      556.31      516.04      9.92 o 
   0   1   4      111.19      106.64      6.20 o 
   1   1   4     1542.66     1456.59     19.01 o 
   2   1   4     4602.64     4543.34    129.62 o 
   3   1   4      705.25      777.32     21.29 o 
   4   1   4      635.23      706.56     10.08 o 
   5   1   4      556.08      635.68     13.85 o 
   6   1   4      239.23      271.03      7.88 o 
   7   1   4      409.13      495.67     10.85 o 
   8   1   4       77.50       88.40      7.27 o 
   9   1   4      111.85      110.60      7.18 o 
  10   1   4      457.03      440.92     11.92 o 
  11   1   4       20.16       15.89      5.47 o 
  12   1   4       86.44      112.01     11.37 o 
  13   1   4       11.61       15.50      8.06 o 
  14   1   4        9.04       35.96      9.51 o 
 -13   2   4      110.77       95.69     11.57 o 
 -12   2   4        0.15        3.31      9.30 o 
 -11   2   4       65.70       62.62     11.57 o 
 -10   2   4       32.41       49.39      9.71 o 
  -9   2   4      275.74      275.90     14.47 o 
  -8   2   4      129.31      149.27      6.81 o 
  -7   2   4      105.00       98.92      5.89 o 
  -6   2   4       21.59       33.20      4.12 o 
  -5   2   4        4.36        4.16      2.63 o 
  -4   2   4      966.66     1061.79     11.39 o 
  -3   2   4      494.19      527.27     11.88 o 
  -2   2   4      316.69      289.73     21.70 o 
  -1   2   4     1767.78     1635.14     17.15 o 
   0   2   4      532.65      480.70     10.13 o 
   1   2   4      294.20      289.95      8.68 o 
   2   2   4        0.22       -0.12      2.33 o 
   3   2   4      531.88      527.18      8.79 o 
   4   2   4       39.12       46.62      2.59 o 
   5   2   4      147.28      197.03      4.09 o 
   6   2   4      202.19      186.61     10.64 o 
   7   2   4       89.63      114.08      9.71 o 
   8   2   4        0.45        0.87      4.22 o 
   9   2   4       26.71       37.56     11.06 o 
  10   2   4        0.51       -5.58      7.23 o 
  11   2   4       77.18       83.49     11.99 o 
  12   2   4      135.12      116.35     11.57 o 
  13   2   4        0.80        7.44      8.06 o 
  14   2   4       23.02       31.21      8.89 o 
 -13   3   4       19.77       24.59      8.47 o 
 -12   3   4      109.24      110.57     11.57 o 
 -11   3   4      121.01       97.13     10.75 o 
 -10   3   4       29.66       38.65      8.89 o 
  -9   3   4       43.13       55.33      6.82 o 
  -8   3   4        4.11       -4.61      3.59 o 
  -7   3   4       10.51       14.86      4.26 o 
  -6   3   4      602.33      631.98     10.91 o 
  -5   3   4      166.67      206.58     13.23 o 
  -4   3   4        0.54        2.05      2.47 o 
  -3   3   4      460.27      444.21      7.60 o 
  -2   3   4      119.66      137.82      6.82 o 
  -1   3   4     2314.35     2066.24     20.46 o 
   0   3   4      891.64      765.07     13.02 o 
   1   3   4      142.64      136.40      7.44 o 
   2   3   4      248.89      248.62      4.59 o 
   3   3   4      780.81      778.85      7.58 o 
   4   3   4      365.17      357.74      7.01 o 
   5   3   4     5252.94     5567.20     71.34 o 
   6   3   4       36.13       37.02      2.74 o 
   7   3   4       14.65       20.10      2.48 o 
   8   3   4     1048.89     1046.38     25.05 o 
   9   3   4      419.59      374.26      8.18 o 
  10   3   4       50.41       63.65     11.16 o 
  11   3   4        1.55       -4.34      7.44 o 
  12   3   4       10.85       16.95      9.09 o 
  13   3   4        0.62       -7.85      7.85 o 
  14   3   4        5.65       18.39      8.47 o 
 -13   4   4       51.77       59.93     10.13 o 
 -12   4   4        3.05        0.62      6.61 o 
 -11   4   4        3.54        6.41      7.65 o 
 -10   4   4      118.80      130.20     10.95 o 
  -9   4   4        7.14       13.45      4.62 o 
  -8   4   4        0.58       -2.61      3.67 o 
  -7   4   4       68.79       77.16      6.62 o 
  -6   4   4        9.73       11.16      3.87 o 
  -5   4   4     1692.43     1732.58     16.88 o 
  -4   4   4      725.61      724.37     10.44 o 
  -3   4   4     3426.28     3499.05     20.74 o 
  -2   4   4        3.16        6.90      2.43 o 
  -1   4   4       15.32       26.89      2.79 o 
   0   4   4     4327.47     4007.45     29.97 o 
   1   4   4      136.30      125.75      5.06 o 
   2   4   4     1905.76     1895.36     55.15 o 
   3   4   4      534.74      570.95     13.56 o 
   4   4   4     2709.23     2901.52     24.71 o 
   5   4   4      128.90      159.01      4.43 o 
   6   4   4      658.60      684.41     12.94 o 
   7   4   4      176.23      183.78      5.16 o 
   8   4   4        0.93        1.33      2.67 o 
   9   4   4      278.36      264.49      8.05 o 
  10   4   4       12.19       12.19      8.89 o 
  11   4   4      662.00      610.49     21.70 o 
  12   4   4       27.43       47.33     10.54 o 
  13   4   4      134.50      104.16     11.78 o 
  14   4   4        8.30        3.72      8.27 o 
 -12   5   4      199.99      177.11     12.40 o 
 -11   5   4       79.03       84.11      9.51 o 
 -10   5   4       18.30       32.80      5.53 o 
  -9   5   4      112.03      114.19      6.64 o 
  -8   5   4       59.14       74.63      7.03 o 
  -7   5   4      526.07      497.88     11.17 o 
  -6   5   4      165.76      163.64     12.71 o 
  -5   5   4     1228.64     1277.32     20.56 o 
  -4   5   4       19.12       27.13      3.91 o 
  -3   5   4      944.92      957.57     11.32 o 
  -2   5   4      107.30       97.41      4.05 o 
  -1   5   4     1302.43     1248.89     34.72 o 
   0   5   4        7.16        3.48      3.13 o 
   1   5   4     1212.69     1260.58     12.78 o 
   2   5   4     1758.07     1761.86     48.48 o 
   3   5   4      166.38      183.85      5.29 o 
   4   5   4      541.79      559.36      7.20 o 
   5   5   4       47.43       57.02      3.73 o 
   6   5   4        6.62        8.91      2.77 o 
   7   5   4      210.07      188.83      5.42 o 
   8   5   4      407.46      422.82     11.99 o 
   9   5   4      622.70      580.32     12.07 o 
  10   5   4      424.91      363.32     16.95 o 
  11   5   4        1.75       -7.85      6.61 o 
  12   5   4       15.03        7.23      8.68 o 
  13   5   4      724.02      607.18     23.56 o 
  14   5   4        5.39        9.09      8.89 o 
 -10   6   4       66.93       77.08      6.36 o 
  -9   6   4       16.84       42.94      7.96 o 
  -8   6   4        0.73        4.90      7.23 o 
  -7   6   4        4.10        4.48      4.16 o 
  -6   6   4      102.19      102.67      6.30 o 
  -5   6   4       43.28       67.04      5.88 o 
  -4   6   4       49.53       53.36      4.56 o 
  -3   6   4     1315.57     1423.85     14.10 o 
  -2   6   4       89.77      118.76      4.43 o 
  -1   6   4      684.43      681.04      8.17 o 
   0   6   4      466.31      452.86      9.05 o 
   1   6   4        0.55        0.81      3.08 o 
   2   6   4      231.95      208.48      8.17 o 
   3   6   4      730.64      735.85      7.93 o 
   4   6   4     1748.17     1827.63     48.15 o 
   5   6   4        7.84        5.57      2.62 o 
   6   6   4      665.96      644.74      8.56 o 
   7   6   4      120.41      136.33      5.08 o 
   8   6   4       66.84       85.02      6.99 o 
   9   6   4        0.01       -1.07      3.69 o 
  10   6   4      102.36       97.96     10.54 o 
  11   6   4      894.35      803.93     24.18 o 
  12   6   4       34.34       19.01      9.51 o 
  13   6   4       76.60      111.60     14.05 o 
  14   6   4       66.80       53.94     11.37 o 
 -10   7   4        0.31       10.95      6.82 o 
  -9   7   4       33.10       47.53      9.09 o 
  -8   7   4      168.67      169.05     11.78 o 
  -7   7   4      162.46      153.55     11.16 o 
  -6   7   4      466.58      407.50     10.17 o 
  -5   7   4       18.09       31.72      4.76 o 
  -4   7   4      626.25      566.49     19.12 o 
  -3   7   4      161.92      176.85      6.00 o 
  -2   7   4       20.84       29.94      3.22 o 
  -1   7   4      108.03      117.79      3.58 o 
   0   7   4     1004.20      960.36     19.29 o 
   1   7   4      284.46      284.83      7.79 o 
   2   7   4        2.72       -4.80      3.23 o 
   3   7   4      137.49      105.70      3.88 o 
   4   7   4      181.93      187.67      7.30 o 
   5   7   4       20.90       32.66      3.56 o 
   6   7   4       66.52       84.03      4.37 o 
   7   7   4      678.41      665.55     18.20 o 
   8   7   4      223.23      232.21     10.60 o 
   9   7   4        9.05       12.16      4.46 o 
  10   7   4      154.84      176.08     12.81 o 
  11   7   4        0.71        4.75      7.44 o 
  12   7   4       13.91       23.77      8.89 o 
  13   7   4      610.60      496.41     21.29 o 
  14   7   4        1.18       18.81      9.51 o 
 -10   8   4      157.18      154.17     12.19 o 
  -9   8   4       95.01       87.63     10.13 o 
  -8   8   4      306.40      298.22     15.29 o 
  -7   8   4        0.01      -11.99      5.99 o 
  -6   8   4      584.09      546.42     18.81 o 
  -5   8   4        0.76        5.58      6.61 o 
  -4   8   4      680.96      674.56     19.43 o 
  -3   8   4      746.13      802.69     20.25 o 
  -2   8   4      264.75      265.77     11.99 o 
  -1   8   4       75.72       75.93      6.22 o 
   0   8   4      151.46      146.90      6.83 o 
   1   8   4      465.06      519.97     11.99 o 
   2   8   4      304.06      294.68      9.09 o 
   3   8   4      741.55      780.69     19.07 o 
   4   8   4      741.79      753.08     22.99 o 
   5   8   4       61.66       66.07      5.18 o 
   6   8   4       91.70      101.07      5.31 o 
   7   8   4      359.94      375.70     14.32 o 
   8   8   4      105.05       98.22      6.57 o 
   9   8   4       37.88       46.67      5.97 o 
  10   8   4      135.36      116.22     18.70 o 
  11   8   4      201.35      185.79     13.23 o 
  12   8   4       12.57       26.87      9.30 o 
  13   8   4       21.02       25.63      9.09 o 
  14   8   4        8.40       19.01      9.09 o 
 -10   9   4       19.09       41.33     10.13 o 
  -9   9   4       57.45       55.39     10.95 o 
  -8   9   4      130.02      143.63     11.57 o 
  -7   9   4      413.13      414.98     17.98 o 
  -6   9   4      109.37      107.67     10.33 o 
  -5   9   4      649.50      607.39     20.05 o 
  -4   9   4      149.15      147.56     11.16 o 
  -3   9   4      429.22      435.24     16.74 o 
  -2   9   4     1294.26     1325.76     26.04 o 
  -1   9   4      105.65      109.49      7.15 o 
   0   9   4      882.14      893.30     18.81 o 
   1   9   4       19.28       19.68      5.02 o 
   2   9   4      839.07      857.85     13.78 o 
   3   9   4      321.28      311.60      5.75 o 
   4   9   4      132.37      134.95      4.67 o 
   5   9   4      352.03      328.88      8.12 o 
   6   9   4        0.37        7.49      4.06 o 
   7   9   4      105.36       98.26      7.13 o 
   8   9   4      485.81      489.46     21.60 o 
   9   9   4        0.34        0.11      4.31 o 
  10   9   4     1232.12     1218.98     73.16 o 
  11   9   4      316.53      297.80     15.50 o 
  12   9   4      101.71       93.00     10.54 o 
  13   9   4      132.24      127.72     11.99 o 
  14   9   4       58.45       95.69     11.37 o 
  -9  10   4      297.32      312.89     16.95 o 
  -8  10   4      121.17      127.51     11.37 o 
  -7  10   4      217.49      193.85     13.64 o 
  -6  10   4      142.61      138.26     11.57 o 
  -5  10   4       40.70       53.73     10.54 o 
  -4  10   4      605.91      546.42     19.43 o 
  -3  10   4      201.33      215.97     13.43 o 
  -2  10   4      392.54      376.56     11.47 o 
  -1  10   4        5.25        4.87      7.23 o 
   0  10   4        7.94        1.53      4.85 o 
   1  10   4       24.53       29.97      5.91 o 
   2  10   4       80.80       84.10     10.13 o 
   3  10   4      642.92      610.54     39.06 o 
   4  10   4      149.24      153.00     10.23 o 
   5  10   4      621.37      621.04     10.23 o 
   6  10   4        9.42        8.40      3.75 o 
   7  10   4      374.06      374.31      7.86 o 
   8  10   4       24.28       14.05      5.03 o 
   9  10   4      126.22       96.43      6.65 o 
  10  10   4        1.61        1.35      4.88 o 
  11  10   4      291.91      279.34     15.19 o 
  12  10   4      217.39      195.09     13.23 o 
  13  10   4       22.32       25.63      8.68 o 
  14  10   4      302.59      354.84     18.81 o 
  -8  11   4       98.59      111.81     11.57 o 
  -7  11   4      212.29      231.26     15.29 o 
  -6  11   4        0.00        5.17      7.44 o 
  -5  11   4      128.49      132.06     11.57 o 
  -4  11   4      528.89      528.24     20.05 o 
  -3  11   4      521.17      502.20     19.22 o 
  -2  11   4      920.41      844.13     16.66 o 
  -1  11   4      556.12      601.19     14.10 o 
   0  11   4       10.64        9.35      8.78 o 
   1  11   4        0.03       -8.48      4.78 o 
   2  11   4       48.02       62.11      7.40 o 
   3  11   4     1201.30     1184.68     27.80 o 
   4  11   4        0.03        3.17      5.12 o 
   5  11   4     1507.86     1485.94     19.42 o 
   6  11   4       13.50       16.66      5.36 o 
   7  11   4       75.01      100.23     12.61 o 
   8  11   4      589.14      579.06     22.53 o 
   9  11   4      229.56      246.76      9.24 o 
  10  11   4       18.62       31.25      5.68 o 
  11  11   4       56.01       66.47      8.06 o 
  12  11   4       28.62       59.31     10.75 o 
  13  11   4       45.30       65.10     10.75 o 
  14  11   4       37.69       33.48      9.71 o 
  -8  12   4       15.79       24.59      9.30 o 
  -7  12   4        0.35       20.67      8.27 o 
  -6  12   4       24.20       23.77      9.92 o 
  -5  12   4       53.22       58.49     11.57 o 
  -4  12   4       37.81       54.56     10.95 o 
  -3  12   4       28.12       16.95      9.09 o 
  -2  12   4        4.27        3.15     12.09 o 
  -1  12   4       53.17       68.26      8.59 o 
   0  12   4      110.39      107.70      7.99 o 
   1  12   4       49.63       52.68      7.68 o 
   2  12   4        6.92        1.96      5.56 o 
   3  12   4        3.05        0.82      6.10 o 
   4  12   4     1971.50     1784.19     43.30 o 
   5  12   4      121.45      104.49      7.85 o 
   6  12   4     1042.09     1028.75     22.94 o 
   7  12   4      499.14      523.07     19.84 o 
   8  12   4       42.13       36.37      9.92 o 
   9  12   4      220.86      208.11     13.23 o 
  10  12   4      188.74      156.24     11.99 o 
  11  12   4        3.90       12.81      7.44 o 
  12  12   4      108.47      138.26     11.16 o 
  13  12   4       33.30       52.91     10.33 o 
  -7  13   4       42.31       45.05     10.75 o 
  -6  13   4        6.69       31.41      9.30 o 
  -5  13   4      391.39      341.41     18.39 o 
  -4  13   4      219.90      241.59     15.71 o 
  -3  13   4      292.83      240.97     15.71 o 
  -2  13   4      450.49      396.04     12.93 o 
  -1  13   4       14.41        9.22      6.27 o 
   0  13   4        6.97        1.79      8.68 o 
   1  13   4      140.84      123.34      8.64 o 
   2  13   4      140.04      111.81      8.03 o 
   3  13   4       39.66       35.78      6.79 o 
   4  13   4      399.89      342.85     11.35 o 
   5  13   4      272.90      260.27     10.18 o 
   6  13   4      283.97      277.96     16.12 o 
   7  13   4        0.03       -9.92      7.85 o 
   8  13   4        3.74       -3.31      7.23 o 
   9  13   4       28.62       42.99      9.92 o 
  10  13   4        7.67        3.51      7.85 o 
  12  13   4      128.65      119.66     11.57 o 
  -5  14   4       36.99       49.39     11.37 o 
  -4  14   4      324.41      322.60     18.19 o 
  -3  14   4      497.81      432.34     20.05 o 
  -2  14   4       32.43       37.94      7.92 o 
  -1  14   4       53.80       54.15      8.29 o 
   0  14   4       15.68       15.54      6.42 o 
   1  14   4      196.14      178.17     11.57 o 
   2  14   4       38.57       47.85      7.53 o 
   3  14   4      294.13      290.49     13.33 o 
   4  14   4      237.50      249.41     10.26 o 
   5  14   4      224.37      230.22     13.95 o 
   6  14   4      165.96      170.50     13.85 o 
   7  14   4      223.21      228.37     15.29 o 
   8  14   4      215.68      183.11     13.85 o 
   9  14   4      196.14      178.35     13.85 o 
  10  14   4       25.08        7.03      8.89 o 
  11  14   4        1.70       -8.89      7.85 o 
  12  14   4       10.03       13.23      9.09 o 
  -4  15   4      470.66      436.48     21.49 o 
  -3  15   4      679.52      633.43     25.01 o 
  -2  15   4        7.84       10.95      8.27 o 
  -1  15   4      189.19      172.36     10.21 o 
   0  15   4        0.33       -8.44     12.71 o 
   1  15   4       23.98       24.08      8.27 o 
   2  15   4        0.03       -9.78      4.91 o 
   3  15   4        3.94        6.02      5.69 o 
   4  15   4      275.81      247.74     10.48 o 
   5  15   4      115.92       99.71      7.59 o 
   6  15   4       19.86       32.65     12.19 o 
   7  15   4      118.44      123.17     13.43 o 
   8  15   4       24.29       36.37     11.16 o 
   9  15   4        1.72      -12.61      8.89 o 
  10  15   4       26.81       41.13     10.75 o 
  11  15   4        0.00      -10.95      8.47 o 
  -2  16   4        4.75       11.37      7.85 o 
  -1  16   4       45.15       62.08     13.02 o 
   0  16   4        6.28       18.47      6.69 o 
   1  16   4        0.14       -8.36      6.41 o 
   2  16   4       49.27       79.20      9.19 o 
   3  16   4        3.10       -1.69      5.66 o 
   4  16   4       87.77      111.07     19.53 o 
   5  16   4       20.19        5.37     10.33 o 
   6  16   4       43.71       34.31     12.19 o 
   7  16   4      101.24      113.25     16.33 o 
   8  16   4        0.00        7.44      9.71 o 
   9  16   4      221.27      235.19     15.91 o 
  10  16   4        0.06      -14.26      7.85 o 
   0  17   4       94.82      126.59     16.74 o 
   1  17   4      100.20      123.98     13.85 o 
   2  17   4       27.12       22.26      7.14 o 
   3  17   4      128.89      149.46     11.06 o 
   4  17   4        1.22        9.12      6.04 o 
   5  17   4        0.34       -0.21     10.33 o 
   6  17   4        0.06       -4.96     10.33 o 
   7  17   4       23.12       22.32     11.78 o 
   8  17   4        0.36       -8.68     10.13 o 
   9  17   4      116.01      108.50     11.99 o 
   3  18   4        0.73       16.47      6.96 o 
   4  18   4       37.71       70.47     15.29 o 
   5  18   4        0.02       -1.86     11.78 o 
   6  18   4        9.42       -1.86     10.95 o 
  -8 -14   5        7.84       -4.75      9.09 o 
  -7 -14   5       90.39      124.00     12.40 o 
  -6 -14   5       12.48       16.95     10.33 o 
  -5 -14   5      216.06      252.34     16.53 o 
  -4 -14   5       60.12       62.83     12.40 o 
  -3 -14   5       16.58        9.09     10.95 o 
  -2 -14   5       48.15       69.03     13.23 o 
  -1 -14   5       32.15       62.00      9.71 o 
   0 -14   5       11.47       17.15      7.85 o 
 -10 -13   5       45.57       59.93     12.19 o 
  -9 -13   5       37.44       22.73     10.13 o 
  -8 -13   5       73.31      100.85     14.26 o 
  -7 -13   5       38.55       49.39     11.16 o 
  -6 -13   5        9.61       -0.41      8.47 o 
  -5 -13   5      109.97      130.20     11.99 o 
  -4 -13   5        8.91        5.99      8.68 o 
  -3 -13   5        0.05        9.71      8.47 o 
  -2 -13   5       18.42       35.13     10.33 o 
  -1 -13   5       15.86       28.31      8.06 o 
   0 -13   5        1.31        8.27      7.03 o 
   1 -13   5        0.27       20.46      7.85 o 
   2 -13   5       57.31       39.89     10.54 o 
 -11 -12   5      134.53      131.65     11.99 o 
 -10 -12   5       20.28       32.65      9.51 o 
  -9 -12   5      137.16      155.21     12.40 o 
  -8 -12   5      123.05      129.58     11.78 o 
  -7 -12   5        0.03        4.34      8.89 o 
  -6 -12   5       22.19       36.79     11.57 o 
  -5 -12   5        3.21       13.85      8.68 o 
  -4 -12   5      210.04      233.53     14.47 o 
  -3 -12   5       24.83       27.69      9.30 o 
  -2 -12   5       35.65       49.25      8.68 o 
  -1 -12   5       42.11       45.63      6.85 o 
   0 -12   5      163.04      162.23     11.16 o 
   1 -12   5        0.04        5.17      6.82 o 
   2 -12   5        1.29       10.95      7.85 o 
   3 -12   5       11.51       22.53      9.51 o 
   4 -12   5       13.17       23.35      9.71 o 
 -12 -11   5       70.39      108.71     14.05 o 
 -11 -11   5      253.49      234.15     15.50 o 
 -10 -11   5      121.71      136.61     12.61 o 
  -9 -11   5      272.85      254.61     15.50 o 
  -8 -11   5       52.04       48.77      9.92 o 
  -7 -11   5      157.35      135.16     12.19 o 
  -6 -11   5       19.95       24.39      8.89 o 
  -5 -11   5      619.35      582.18     21.70 o 
  -4 -11   5       50.36       53.32     10.75 o 
  -3 -11   5        3.17        7.44      7.85 o 
  -2 -11   5       16.85       23.21      8.58 o 
  -1 -11   5        4.26        0.42      4.56 o 
   0 -11   5      220.54      202.33     12.61 o 
   1 -11   5        8.73       21.70      7.65 o 
   2 -11   5       52.99       67.58     11.16 o 
   3 -11   5      119.68      109.12     11.16 o 
   4 -11   5        0.48        8.68      8.27 o 
   5 -11   5       38.60       47.53     11.16 o 
 -13 -10   5       94.52      107.78      8.21 o 
 -12 -10   5        7.14        6.10      6.20 o 
 -11 -10   5        0.57       -4.58      6.15 o 
 -10 -10   5        3.50        3.15      5.26 o 
  -9 -10   5       26.36       43.77     12.71 o 
  -8 -10   5      565.41      555.10     21.29 o 
  -7 -10   5      115.50       92.38     10.54 o 
  -6 -10   5     1007.42      909.53     25.63 o 
  -5 -10   5      192.00      194.89     13.02 o 
  -4 -10   5       58.75       94.03     11.78 o 
  -3 -10   5       67.48       77.27      5.86 o 
  -2 -10   5       12.52       10.69      4.37 o 
  -1 -10   5       19.79       15.01      4.91 o 
   0 -10   5      104.48       97.63      6.72 o 
   1 -10   5       32.38       39.89      8.68 o 
   2 -10   5        0.01        5.79      7.44 o 
   3 -10   5       14.90       16.74      9.30 o 
   4 -10   5        0.96       -5.37      7.23 o 
   5 -10   5      177.76      180.21     14.05 o 
   6 -10   5       37.32       64.48     11.78 o 
 -13  -9   5       88.37      101.03      8.30 o 
 -12  -9   5       33.95       28.36      7.44 o 
 -11  -9   5       76.93       83.17      7.76 o 
 -10  -9   5      606.39      553.45     20.67 o 
  -9  -9   5      503.15      498.83     13.51 o 
  -8  -9   5      530.62      490.27     12.97 o 
  -7  -9   5      190.31      213.92     15.71 o 
  -6  -9   5      407.44      346.25     14.05 o 
  -5  -9   5      257.85      290.54      9.65 o 
  -4  -9   5      577.24      539.60     18.60 o 
  -3  -9   5        1.96       -2.40      3.51 o 
  -2  -9   5       18.79       31.16      6.51 o 
  -1  -9   5        4.28        9.54      4.46 o 
   0  -9   5       52.85       69.46      6.65 o 
   1  -9   5      269.22      269.56     17.36 o 
   2  -9   5       55.73       59.11     10.33 o 
   3  -9   5       58.82       78.12     11.78 o 
   4  -9   5       57.91       68.41     11.16 o 
   5  -9   5        0.07      -12.61      7.23 o 
   6  -9   5        6.66       -2.07      7.65 o 
   7  -9   5        1.67        1.03      8.47 o 
 -12  -8   5        0.03      -14.05      8.68 o 
 -11  -8   5       42.04       58.28     11.57 o 
 -10  -8   5        0.36        4.75      8.89 o 
  -9  -8   5       65.86       61.59     10.75 o 
  -8  -8   5      116.92      101.06      9.71 o 
  -7  -8   5       77.55       74.40      9.09 o 
  -6  -8   5        4.24        2.27      6.41 o 
  -5  -8   5        2.26        8.35      4.96 o 
  -4  -8   5       73.45       77.46      4.52 o 
  -3  -8   5       97.80      113.31      4.88 o 
  -2  -8   5        5.36        2.49      3.14 o 
  -1  -8   5      432.27      434.23     10.74 o 
   0  -8   5       86.79       88.14     14.78 o 
   1  -8   5       76.77       75.02     12.40 o 
   2  -8   5       99.91       89.07      9.30 o 
   3  -8   5        1.72       -8.27      5.79 o 
   4  -8   5        1.81       -4.55      6.61 o 
   5  -8   5        7.98       16.33      8.27 o 
   6  -8   5       75.30       95.48     12.61 o 
   7  -8   5       46.23       50.63     11.57 o 
   8  -8   5       17.55       10.33      8.89 o 
 -14  -7   5       98.30      128.75     16.53 o 
 -13  -7   5       42.42       36.37     11.57 o 
 -12  -7   5       38.54       15.09     11.16 o 
 -11  -7   5       24.81       34.10     10.54 o 
 -10  -7   5      109.76      105.19     11.37 o 
  -9  -7   5      489.85      468.51     18.39 o 
  -8  -7   5      198.85      227.54     13.43 o 
  -7  -7   5      302.24      264.53     13.23 o 
  -6  -7   5      283.02      265.36     12.19 o 
  -5  -7   5        1.87        6.82      5.99 o 
  -4  -7   5      263.26      263.67      9.40 o 
  -3  -7   5      407.37      407.24      7.58 o 
  -2  -7   5      508.21      535.98     18.68 o 
  -1  -7   5      296.61      333.37      8.99 o 
   0  -7   5        7.76        6.91      4.17 o 
   1  -7   5        0.57        2.08      6.10 o 
   2  -7   5     1086.26     1130.51     31.93 o 
   3  -7   5       52.62       63.65     10.54 o 
   4  -7   5       72.92       74.61     11.37 o 
   5  -7   5      160.87      157.07     11.99 o 
   6  -7   5      195.64      177.73     13.23 o 
   7  -7   5       19.85       17.57      9.51 o 
   8  -7   5       78.36      103.54     11.57 o 
   9  -7   5        9.20       21.70     10.33 o 
 -14  -6   5        3.90        2.69     10.95 o 
 -13  -6   5       78.48       76.05     13.64 o 
 -12  -6   5      201.58      165.33     14.26 o 
 -11  -6   5        1.24      -16.53      8.27 o 
 -10  -6   5      510.28      492.07     19.43 o 
  -9  -6   5       15.51       12.81      8.27 o 
  -8  -6   5       79.45       89.28     10.75 o 
  -7  -6   5      256.70      246.96     13.02 o 
  -6  -6   5       51.28       78.74      9.92 o 
  -5  -6   5     1081.86     1108.35     21.08 o 
  -4  -6   5        6.38        4.59      3.10 o 
  -3  -6   5      164.20      171.39     16.02 o 
  -2  -6   5      300.92      280.86     10.33 o 
  -1  -6   5      828.77      830.23     34.93 o 
   0  -6   5       88.12      101.55     15.29 o 
   1  -6   5       23.43       24.13      5.27 o 
   2  -6   5       95.40      126.97     14.88 o 
   3  -6   5        1.08        1.03      6.20 o 
   4  -6   5        4.34        9.18      8.47 o 
   5  -6   5        0.04       -5.30      3.35 o 
   6  -6   5       22.64       38.64     13.12 o 
   7  -6   5       14.79       -4.13      7.85 o 
   8  -6   5      160.90      145.29     13.02 o 
   9  -6   5        0.04      -14.88      7.44 o 
  10  -6   5       10.56       30.59      9.92 o 
 -14  -5   5        9.08        7.23      9.71 o 
 -13  -5   5      108.64      105.61     12.40 o 
 -12  -5   5        7.88       26.04     10.54 o 
 -11  -5   5      141.51      128.55     13.43 o 
 -10  -5   5      761.25      723.95     22.94 o 
  -9  -5   5      555.45      530.72     19.22 o 
  -8  -5   5      247.39      212.87     12.81 o 
  -7  -5   5       19.03       12.19      7.65 o 
  -6  -5   5        0.54       -7.65      5.79 o 
  -5  -5   5       55.03       58.08      8.67 o 
  -4  -5   5        6.85        3.76      2.60 o 
  -3  -5   5      704.57      730.87     60.97 o 
  -2  -5   5      150.92      130.61      7.23 o 
  -1  -5   5      104.63       86.39      6.82 o 
   0  -5   5      290.97      295.95      7.38 o 
   1  -5   5     1383.54     1462.11     60.55 o 
   2  -5   5       76.74       77.69      8.27 o 
   3  -5   5      156.20      162.23     10.54 o 
   4  -5   5        0.00       -7.73      4.75 o 
   5  -5   5      297.29      305.81     17.26 o 
   6  -5   5       36.69       35.75      7.13 o 
   7  -5   5      107.98      113.44      9.71 o 
   8  -5   5      262.97      268.60     13.43 o 
   9  -5   5       53.98       75.03      9.82 o 
  10  -5   5        0.51      -14.47      7.23 o 
  11  -5   5       28.87       33.07     11.16 o 
 -14  -4   5        1.11      -15.71      8.89 o 
 -13  -4   5      225.80      190.96     15.29 o 
 -12  -4   5        1.90        4.55     10.95 o 
 -11  -4   5      138.15      126.07     12.61 o 
 -10  -4   5       16.72       16.33      9.09 o 
  -9  -4   5       50.66       64.69     10.95 o 
  -8  -4   5      206.65      231.26     13.23 o 
  -7  -4   5      255.26      254.40     12.61 o 
  -6  -4   5      363.81      403.41     14.05 o 
  -5  -4   5      285.46      317.09     21.08 o 
  -4  -4   5      321.46      381.91     13.05 o 
  -3  -4   5      731.41      742.66     24.59 o 
  -2  -4   5       83.97       78.53      5.79 o 
  -1  -4   5      483.60      496.62     12.40 o 
   0  -4   5       58.41       56.01      5.79 o 
   1  -4   5       20.35       29.08      3.52 o 
   2  -4   5       14.04       19.31      3.13 o 
   3  -4   5      317.70      340.39      7.74 o 
   4  -4   5        0.03        1.80      3.32 o 
   5  -4   5      275.15      287.97      9.15 o 
   6  -4   5      495.36      499.34     11.94 o 
   7  -4   5      275.46      256.29      9.36 o 
   8  -4   5       59.84       68.63      6.15 o 
   9  -4   5       81.79       85.81      8.78 o 
  10  -4   5        0.68        8.32     17.05 o 
  11  -4   5       67.61       94.63      7.34 o 
 -14  -3   5        0.97        6.82      9.71 o 
 -13  -3   5        9.07       11.78     10.13 o 
 -12  -3   5      477.62      380.06     19.01 o 
 -11  -3   5       11.88       10.33     10.13 o 
 -10  -3   5     1169.06     1023.20     26.87 o 
  -9  -3   5       67.10      105.81     12.40 o 
  -8  -3   5      343.63      344.30     15.09 o 
  -7  -3   5      409.31      419.94     15.29 o 
  -6  -3   5      127.72      140.12      9.71 o 
  -5  -3   5       42.51       39.98      8.37 o 
  -4  -3   5        0.00       -5.42      3.10 o 
  -3  -3   5      957.67      933.21     48.06 o 
  -2  -3   5       38.65       43.40      4.34 o 
  -1  -3   5       19.77       19.43      4.13 o 
   0  -3   5      267.45      294.91      9.92 o 
   1  -3   5      298.40      357.53     11.37 o 
   2  -3   5      231.28      265.32     19.22 o 
   3  -3   5       77.10      103.08      5.30 o 
   4  -3   5     1310.50     1365.10     75.43 o 
   5  -3   5        5.24        6.73      4.07 o 
   6  -3   5       13.36       10.81      4.88 o 
   7  -3   5      129.51      129.47      7.35 o 
   8  -3   5      211.25      194.31      8.83 o 
   9  -3   5       89.12       84.39      7.20 o 
  10  -3   5        4.63        3.45      5.06 o 
  11  -3   5       21.19       18.19      6.82 o 
  12  -3   5       31.64       59.47      7.14 o 
 -14  -2   5       51.37       49.19     13.23 o 
 -13  -2   5       82.53       91.14     14.05 o 
 -12  -2   5        2.09        7.85      9.92 o 
 -11  -2   5      183.23      154.59     13.43 o 
 -10  -2   5      311.16      299.66     16.12 o 
  -9  -2   5       49.89       61.17     10.75 o 
  -8  -2   5      858.42      864.48     22.11 o 
  -7  -2   5      260.30      277.14     12.81 o 
  -6  -2   5     1207.35     1279.67     23.15 o 
  -5  -2   5      823.16      932.45     26.56 o 
  -4  -2   5     1111.14     1202.43     45.98 o 
  -3  -2   5     3173.68     3384.61    218.24 o 
  -2  -2   5      230.16      228.20      5.41 o 
  -1  -2   5      182.57      154.38      6.82 o 
   0  -2   5      218.31      207.70      8.06 o 
   1  -2   5      344.39      348.85     10.54 o 
   2  -2   5      133.01      134.13      7.85 o 
   3  -2   5      601.95      636.11     20.12 o 
   4  -2   5        0.31       -2.54      3.03 o 
   5  -2   5        1.06       -2.08      5.27 o 
   6  -2   5       11.48       19.01      5.89 o 
   7  -2   5        1.68       -6.33      4.24 o 
   8  -2   5        8.27       15.58      5.30 o 
   9  -2   5       46.88       59.02      6.93 o 
  10  -2   5        0.02        7.03      4.91 o 
  11  -2   5       52.47       74.90      8.78 o 
  12  -2   5        0.35       -0.42      7.75 o 
 -14  -1   5       21.46       26.04     10.13 o 
 -13  -1   5       24.31       26.66     10.95 o 
 -12  -1   5      532.23      410.64     19.43 o 
 -11  -1   5       47.36       48.15     11.37 o 
 -10  -1   5      388.43      341.82     16.95 o 
  -9  -1   5      526.82      507.98     18.81 o 
  -8  -1   5       70.21      100.65     11.57 o 
  -7  -1   5        7.43       14.47      7.03 o 
  -6  -1   5       82.76       68.01      3.47 o 
  -5  -1   5       13.71       27.82      3.28 o 
  -4  -1   5     1081.51     1181.75     82.67 o 
  -3  -1   5     1030.25     1095.56     76.36 o 
  -2  -1   5      341.13      324.26      8.47 o 
  -1  -1   5        2.06        5.34      2.85 o 
   0  -1   5       55.38       70.89      5.37 o 
   1  -1   5      234.16      245.10      8.68 o 
   2  -1   5      738.44      778.20     29.76 o 
   3  -1   5      787.93      900.01     29.45 o 
   4  -1   5      221.74      265.96      7.52 o 
   5  -1   5        0.58       -4.13      3.21 o 
   6  -1   5      182.77      191.25     13.02 o 
   7  -1   5        3.25        1.11      4.46 o 
   8  -1   5      208.99      198.83      9.20 o 
   9  -1   5        1.01       -0.48      5.79 o 
  10  -1   5      251.31      234.42      9.79 o 
  11  -1   5        1.04        3.37      6.30 o 
  12  -1   5        9.08       24.43     15.50 o 
  13  -1   5       47.97       81.43     10.13 o 
 -14   0   5       38.59       78.33     13.23 o 
 -13   0   5       31.77       28.73     11.57 o 
 -12   0   5        7.65        9.92      9.30 o 
 -11   0   5      271.92      272.59     16.33 o 
 -10   0   5        6.90        3.72      8.68 o 
  -9   0   5      113.57      115.53     11.57 o 
  -8   0   5       59.19       74.40     10.33 o 
  -7   0   5      527.84      548.79     18.08 o 
  -6   0   5      232.26      267.72     12.81 o 
  -5   0   5      259.61      306.32      9.71 o 
  -4   0   5       50.79       48.60      3.87 o 
  -3   0   5      221.09      223.67     14.26 o 
  -2   0   5      102.26      114.49      6.41 o 
  -1   0   5     1124.40     1057.92     14.47 o 
   0   0   5       16.40       27.11      3.41 o 
   1   0   5      413.63      381.03      9.82 o 
   2   0   5     2059.89     2176.13    106.02 o 
   3   0   5      501.42      560.45      9.35 o 
   4   0   5      888.07      991.26     25.83 o 
   5   0   5        2.44       12.01      5.06 o 
   6   0   5     1386.02     1440.25     17.68 o 
   7   0   5        3.24        2.92      4.86 o 
   8   0   5       15.37       32.07      6.41 o 
   9   0   5       28.72       41.34     10.13 o 
  10   0   5      125.63      112.23      7.52 o 
  11   0   5        7.56        5.02      5.38 o 
  12   0   5       39.15       51.25     10.33 o 
  13   0   5      201.26      240.14     15.29 o 
 -14   1   5       38.00       34.51     10.54 o 
 -13   1   5       20.43       40.51     10.75 o 
 -12   1   5       11.02       -2.27      8.47 o 
 -11   1   5      136.59      102.30     11.37 o 
 -10   1   5      723.01      630.54     21.49 o 
  -9   1   5        4.19       -3.10      7.23 o 
  -8   1   5        7.12        5.99      7.23 o 
  -7   1   5      343.49      336.51      8.06 o 
  -6   1   5     1406.19     1447.06     20.46 o 
  -5   1   5      421.84      441.22      7.99 o 
  -4   1   5      349.57      389.24      7.15 o 
  -3   1   5     1517.73     1538.18     81.01 o 
  -2   1   5     1213.87     1155.42     23.97 o 
  -1   1   5     7018.67     6516.36     36.58 o 
   0   1   5      178.37      191.37      7.85 o 
   1   1   5     1624.40     1562.01     13.30 o 
   2   1   5       73.33       79.86      3.63 o 
   3   1   5      127.08      141.12      4.33 o 
   4   1   5       95.96      123.10      5.33 o 
   5   1   5      143.29      203.56      6.86 o 
   6   1   5      450.98      490.97     10.59 o 
   7   1   5      217.97      231.82      8.53 o 
   8   1   5       45.28       64.94      6.94 o 
   9   1   5       60.00       74.29      7.56 o 
  10   1   5      206.58      193.54      8.82 o 
  11   1   5      159.27      160.55      8.53 o 
  12   1   5       17.59       21.08      8.27 o 
  13   1   5       59.88       66.75     11.57 o 
 -13   2   5       11.35       17.98      9.09 o 
 -12   2   5      120.77       95.69     11.37 o 
 -11   2   5       29.61       24.39      9.71 o 
 -10   2   5      236.45      225.89     14.05 o 
  -9   2   5       63.64       71.51     11.16 o 
  -8   2   5       25.06       30.92      4.93 o 
  -7   2   5      161.33      183.05      6.92 o 
  -6   2   5       34.44       49.83      7.23 o 
  -5   2   5        0.00       -0.21      4.13 o 
  -4   2   5       39.83       49.23      4.08 o 
  -3   2   5     1074.14     1029.75     63.45 o 
  -2   2   5      134.59      139.36      6.20 o 
  -1   2   5      254.21      243.45      8.68 o 
   0   2   5     3538.59     3238.44     26.45 o 
   1   2   5      476.64      478.64     11.16 o 
   2   2   5     1266.55     1246.81     45.78 o 
   3   2   5     1028.80     1077.33     22.06 o 
   4   2   5     1000.13     1095.51     25.76 o 
   5   2   5        2.37        1.32      2.45 o 
   6   2   5      243.09      320.91      4.70 o 
   7   2   5      558.55      549.63      9.15 o 
   8   2   5       10.91       12.81      7.65 o 
   9   2   5      132.72      141.77     12.19 o 
  10   2   5      156.08      150.62      6.53 o 
  11   2   5      179.25      180.63     13.43 o 
  12   2   5       51.24       56.63     11.37 o 
  13   2   5        0.78       -1.65      7.23 o 
  14   2   5       39.60       90.31     10.54 o 
 -13   3   5        1.46       12.81      8.06 o 
 -12   3   5        0.19       23.35      8.47 o 
 -11   3   5      272.05      215.97     14.26 o 
 -10   3   5       11.81        9.09      7.65 o 
  -9   3   5        5.76       19.22      8.47 o 
  -8   3   5       71.26       81.82      6.20 o 
  -7   3   5      562.04      542.93     10.95 o 
  -6   3   5      688.54      703.41     11.56 o 
  -5   3   5      124.95      134.98      5.59 o 
  -4   3   5      234.52      224.42      6.28 o 
  -3   3   5        0.02        0.85      3.10 o 
  -2   3   5       37.99       43.22      3.47 o 
  -1   3   5      113.92      106.23      6.61 o 
   0   3   5      138.67      146.73      7.65 o 
   1   3   5       12.63       15.29      4.96 o 
   2   3   5       50.84       48.40      3.67 o 
   3   3   5      604.47      611.70      9.49 o 
   4   3   5      273.25      281.77      5.26 o 
   5   3   5     2023.77     2140.14     45.28 o 
   6   3   5       75.75      108.62      3.62 o 
   7   3   5      256.90      265.92      9.53 o 
   8   3   5        0.67       -4.50      3.64 o 
   9   3   5      708.64      663.26     10.85 o 
  10   3   5      251.17      234.08      7.42 o 
  11   3   5       67.11       78.74     11.57 o 
  12   3   5       39.97       40.92     10.75 o 
  13   3   5        0.22       -4.96      7.23 o 
  14   3   5       47.20       42.78     11.37 o 
 -13   4   5      204.55      185.79     14.05 o 
 -12   4   5       18.00       12.40      7.65 o 
 -11   4   5        0.88       -4.13      7.03 o 
 -10   4   5      251.10      211.01     13.64 o 
  -9   4   5       21.83       28.66      5.26 o 
  -8   4   5       60.18       82.74      8.47 o 
  -7   4   5      188.50      194.72      8.68 o 
  -6   4   5      518.88      536.02     10.80 o 
  -5   4   5      998.01     1009.26     13.30 o 
  -4   4   5        5.82        5.93      2.97 o 
  -3   4   5      130.58      166.37      5.44 o 
  -2   4   5     1039.61     1066.94     34.41 o 
  -1   4   5        1.86       -2.27      3.93 o 
   0   4   5      338.56      327.15      9.92 o 
   1   4   5      190.44      175.87      8.06 o 
   2   4   5       46.90       50.95      5.87 o 
   3   4   5      800.01      833.02     10.48 o 
   4   4   5      271.39      302.97      8.43 o 
   5   4   5     1123.66     1273.73     10.87 o 
   6   4   5       24.06       42.38      3.61 o 
   7   4   5        7.72       29.96      5.36 o 
   8   4   5        2.28        8.10      4.88 o 
   9   4   5      155.21      140.29      5.93 o 
  10   4   5        7.12        0.07      5.40 o 
  11   4   5      140.12      143.43     12.61 o 
  12   4   5       19.52       14.67      9.09 o 
  13   4   5        5.94        1.86      7.85 o 
  14   4   5      104.02      115.73     11.78 o 
 -12   5   5       20.34        6.61      7.85 o 
 -11   5   5       24.29       50.43      9.30 o 
 -10   5   5       12.27       20.46      7.03 o 
  -9   5   5       58.46       62.84      6.58 o 
  -8   5   5      579.25      552.49     25.94 o 
  -7   5   5      481.16      459.79     11.09 o 
  -6   5   5       60.29       77.04      5.99 o 
  -5   5   5      149.28      159.99      6.64 o 
  -4   5   5       75.94       53.88      4.46 o 
  -3   5   5      204.77      260.34      6.65 o 
  -2   5   5     2467.39     2481.96     73.88 o 
  -1   5   5      901.21      863.34      9.98 o 
   0   5   5     1873.99     1846.14     22.73 o 
   1   5   5        9.92       16.13      3.71 o 
   2   5   5      121.27      137.45      4.43 o 
   3   5   5     1825.49     1843.71     46.29 o 
   4   5   5      208.11      263.56      5.59 o 
   5   5   5       55.35       66.57      3.86 o 
   6   5   5     2520.54     2673.26     67.28 o 
   7   5   5       94.86      114.75      4.83 o 
   8   5   5        0.14       -0.04      2.95 o 
   9   5   5       87.36       80.70      6.65 o 
  10   5   5       92.23       95.07     10.95 o 
  11   5   5      218.07      203.15     13.64 o 
  12   5   5        0.46       13.02      9.09 o 
  13   5   5      223.38      187.45     14.26 o 
  14   5   5        0.74       -4.13      7.85 o 
 -10   6   5        7.53       17.57      6.82 o 
  -9   6   5        0.07       -0.14      9.20 o 
  -8   6   5       13.66        4.87      4.23 o 
  -7   6   5       14.29       17.20      4.82 o 
  -6   6   5      203.51      201.05     10.13 o 
  -5   6   5     1147.54     1097.41     14.83 o 
  -4   6   5      181.96      207.48      6.83 o 
  -3   6   5      677.42      720.15     10.53 o 
  -2   6   5      135.46      153.62      5.08 o 
  -1   6   5     1671.57     1609.30     28.31 o 
   0   6   5       43.23       61.28      5.17 o 
   1   6   5       66.68       51.39      4.85 o 
   2   6   5       13.90        7.55      3.58 o 
   3   6   5        8.13       17.30      2.80 o 
   4   6   5       46.92       57.70      3.95 o 
   5   6   5      283.00      323.95      8.11 o 
   6   6   5        0.66       12.31     10.36 o 
   7   6   5       70.76       82.11      4.63 o 
   8   6   5        0.12       -3.61      3.97 o 
   9   6   5        9.28        3.12      5.68 o 
  10   6   5       67.09       83.08     11.78 o 
  11   6   5        5.78       17.36      8.47 o 
  12   6   5        0.32       -3.93      8.06 o 
  13   6   5       73.17       89.28     13.43 o 
  14   6   5      453.89      375.92     19.84 o 
 -10   7   5        1.05       -4.75      6.61 o 
  -9   7   5      115.90      103.54      9.92 o 
  -8   7   5        4.25        0.21      6.61 o 
  -7   7   5      660.93      624.80     13.03 o 
  -6   7   5       62.62       67.26      6.21 o 
  -5   7   5      480.84      470.36     14.47 o 
  -4   7   5      573.53      591.93     10.73 o 
  -3   7   5      224.45      215.51      6.60 o 
  -2   7   5      637.29      549.03      8.63 o 
  -1   7   5        4.01        5.04      4.13 o 
   0   7   5       65.25       71.79      7.75 o 
   1   7   5       79.72       95.14      5.91 o 
   2   7   5     2081.77     2191.32     57.45 o 
   3   7   5      746.50      754.76     25.97 o 
   4   7   5      269.63      246.12      6.81 o 
   5   7   5       50.98       75.17      5.88 o 
   6   7   5      142.18      166.91      8.10 o 
   7   7   5      269.01      263.15      6.61 o 
   8   7   5        1.34        3.65      3.46 o 
   9   7   5      419.83      445.35     11.16 o 
  10   7   5        7.74       11.16      7.65 o 
  11   7   5      372.10      403.82     17.98 o 
  12   7   5      105.00      100.44     13.43 o 
  13   7   5       51.26       41.54     11.16 o 
  14   7   5       26.20       32.86      9.51 o 
 -10   8   5       46.53       73.99     10.95 o 
  -9   8   5      128.42      134.95     11.16 o 
  -8   8   5      114.37      125.03     11.16 o 
  -7   8   5        0.49       -8.06      5.79 o 
  -6   8   5        2.09        1.65      5.99 o 
  -5   8   5      473.07      460.66     16.95 o 
  -4   8   5      113.42      130.61     10.33 o 
  -3   8   5      458.96      398.04     14.88 o 
  -2   8   5      662.41      617.76      9.14 o 
  -1   8   5     1072.04     1088.73     13.74 o 
   0   8   5      912.49     1021.82      8.99 o 
   1   8   5      115.77      154.41      6.91 o 
   2   8   5        6.78       -3.58      3.58 o 
   3   8   5       45.84       69.40      3.75 o 
   4   8   5      372.78      400.66      7.10 o 
   5   8   5      152.19      173.77      5.49 o 
   6   8   5       55.23       74.69      5.07 o 
   7   8   5        0.70        3.84      4.66 o 
   8   8   5      393.87      368.61     14.59 o 
   9   8   5       78.30       77.24      9.82 o 
  10   8   5       65.87       79.57     10.95 o 
  11   8   5        6.37        4.75      7.85 o 
  12   8   5      289.89      283.96     16.53 o 
  13   8   5        5.14       12.61      9.92 o 
  14   8   5      276.95      295.12     17.98 o 
 -10   9   5       37.25       51.87      9.71 o 
  -9   9   5      159.43      164.09     12.40 o 
  -8   9   5       33.20       28.73      9.30 o 
  -7   9   5        0.97       -8.89      6.61 o 
  -6   9   5      582.48      529.68     19.43 o 
  -5   9   5      346.94      332.73     15.50 o 
  -4   9   5       78.91       96.10     11.57 o 
  -3   9   5       20.78       30.79      8.06 o 
  -2   9   5       35.24       36.79      8.27 o 
  -1   9   5      310.51      338.63     10.24 o 
   0   9   5       51.90       79.01      7.65 o 
   1   9   5        7.41       11.83      4.87 o 
   2   9   5       11.87        8.95      4.76 o 
   3   9   5        0.02       12.49     13.12 o 
   4   9   5      133.81      130.43      8.87 o 
   5   9   5      889.95      933.50     21.34 o 
   6   9   5      100.21       94.80      5.10 o 
   7   9   5       22.38       24.88      4.51 o 
   8   9   5        0.00        1.59      4.26 o 
   9   9   5      130.59      144.98      9.61 o 
  10   9   5       23.33       20.06     13.74 o 
  11   9   5        6.03        4.34      8.06 o 
  12   9   5      257.54      253.58     15.29 o 
  13   9   5      270.28      280.65     16.33 o 
  14   9   5       13.51       16.74      9.30 o 
  -9  10   5       31.07       47.12     10.75 o 
  -8  10   5        0.09       -4.34      6.82 o 
  -7  10   5       74.54       84.73     10.33 o 
  -6  10   5        5.84        6.61      7.23 o 
  -5  10   5      273.92      261.84     14.47 o 
  -4  10   5       74.13       89.07     11.57 o 
  -3  10   5      488.97      502.82     18.39 o 
  -2  10   5       16.14       15.50      7.44 o 
  -1  10   5      949.32      857.52     22.22 o 
   0  10   5       16.34       25.20      6.10 o 
   1  10   5      108.57      102.87      7.20 o 
   2  10   5      721.52      645.92     20.25 o 
   3  10   5      759.28      785.41     24.70 o 
   4  10   5      518.34      492.10     11.59 o 
   5  10   5     1257.05     1312.66     45.03 o 
   6  10   5      158.31      161.21      8.04 o 
   7  10   5        0.02        2.73      4.30 o 
   8  10   5       62.05       81.95      7.37 o 
   9  10   5      487.64      468.86     11.91 o 
  10  10   5      566.49      591.81     29.35 o 
  11  10   5       34.90       38.44     10.33 o 
  12  10   5       45.41       66.96     10.95 o 
  13  10   5       52.15       86.80     11.57 o 
  14  10   5        7.63       25.42      9.51 o 
  -9  11   5        8.21       32.45      9.51 o 
  -8  11   5       35.41       78.74     12.19 o 
  -7  11   5        1.88       -3.10      7.44 o 
  -6  11   5       43.75       65.93     11.57 o 
  -5  11   5       17.28       10.75      7.65 o 
  -4  11   5      182.22      167.61     12.81 o 
  -3  11   5      106.93      104.78     10.75 o 
  -2  11   5      200.09      179.59     12.61 o 
  -1  11   5      761.96      722.04     15.41 o 
   0  11   5      419.12      392.94     13.64 o 
   1  11   5        0.73        3.60      5.35 o 
   2  11   5      763.26      753.52     25.32 o 
   3  11   5      567.34      561.19     12.88 o 
   4  11   5       54.44       69.68      7.68 o 
   5  11   5      233.72      226.82      9.30 o 
   6  11   5      211.88      222.87      8.84 o 
   7  11   5      305.34      284.68     12.30 o 
   8  11   5       47.43       56.18      6.60 o 
   9  11   5      151.82      151.47     15.60 o 
  10  11   5       42.62       56.98      8.16 o 
  11  11   5      384.78      379.02     11.47 o 
  12  11   5        0.92       27.69      8.89 o 
  13  11   5      136.61      136.81     12.19 o 
  14  11   5       18.76       58.07     11.16 o 
  -8  12   5        3.63       18.60      8.47 o 
  -7  12   5       21.83       15.50      9.30 o 
  -6  12   5       17.74       15.09      8.27 o 
  -5  12   5       38.56       65.72     11.78 o 
  -4  12   5        5.18       -5.58      6.82 o 
  -3  12   5      331.39      339.96     16.74 o 
  -2  12   5      216.20      214.73     13.85 o 
  -1  12   5     1605.89     1494.56     38.03 o 
   0  12   5       11.04       17.49      6.23 o 
   1  12   5      846.52      801.23     16.32 o 
   2  12   5        0.02        3.09      5.79 o 
   3  12   5       83.84       94.59     24.18 o 
   4  12   5      357.40      300.97     10.59 o 
   5  12   5      436.00      426.34     19.84 o 
   6  12   5      359.84      311.08     16.22 o 
   7  12   5      300.25      326.12     16.12 o 
   8  12   5      265.41      257.30     14.67 o 
   9  12   5        3.94        2.48      7.23 o 
  10  12   5      268.39      268.46     14.67 o 
  11  12   5      323.19      313.72     15.29 o 
  12  12   5        6.27       13.64      8.47 o 
  13  12   5        1.86       27.07      8.89 o 
  -7  13   5       15.58       22.32      8.68 o 
  -6  13   5       44.58       67.17     11.99 o 
  -5  13   5       17.48       19.84      9.09 o 
  -4  13   5      502.14      436.89     20.05 o 
  -3  13   5      311.25      291.19     16.33 o 
  -2  13   5      184.32      165.13     12.81 o 
  -1  13   5       26.40       34.12      8.47 o 
   0  13   5      286.78      262.71     10.93 o 
   1  13   5      211.92      212.03     10.75 o 
   2  13   5      134.38      126.35     10.64 o 
   3  13   5       74.69       84.46      8.84 o 
   4  13   5      102.27      102.86     14.36 o 
   5  13   5      346.04      305.78     10.68 o 
   6  13   5      824.32      737.36     15.32 o 
   7  13   5      575.19      580.73     21.29 o 
   8  13   5      211.21      196.75     13.85 o 
   9  13   5      206.19      218.03     14.26 o 
  10  13   5        9.58       16.53      7.85 o 
  11  13   5       12.33       -0.83      7.44 o 
  12  13   5       82.13       90.73      9.92 o 
  -6  14   5       27.02       26.66     10.13 o 
  -5  14   5        1.51       10.33      8.06 o 
  -4  14   5        2.87       -2.07      7.44 o 
  -3  14   5      278.92      246.96     15.71 o 
  -2  14   5      240.82      260.40     15.71 o 
  -1  14   5      287.22      248.22     11.21 o 
   0  14   5      177.31      173.22      9.74 o 
   1  14   5       41.33       42.51      7.79 o 
   2  14   5       20.78       11.06     13.74 o 
   3  14   5       89.98       97.21     16.43 o 
   4  14   5       15.95       27.33      8.47 o 
   5  14   5      485.93      466.93     13.21 o 
   6  14   5      110.41       98.37     12.19 o 
   7  14   5       34.82       50.43     12.61 o 
   8  14   5       55.18       78.74     12.61 o 
   9  14   5       10.98      -10.75      7.65 o 
  10  14   5       67.56       87.21     10.75 o 
  11  14   5       74.93       89.28     10.75 o 
  12  14   5        6.47      -11.16      7.65 o 
  -4  15   5      117.38      128.34     12.81 o 
  -3  15   5       61.60       87.01     12.61 o 
  -2  15   5      322.67      336.86     17.98 o 
  -1  15   5       39.54       51.60      8.99 o 
   0  15   5       68.60      105.10     20.25 o 
   1  15   5        7.82        0.96      9.71 o 
   2  15   5       40.62       59.10      8.37 o 
   3  15   5       10.49        9.57     11.16 o 
   4  15   5       56.09       65.58      7.72 o 
   5  15   5      575.67      492.30     13.79 o 
   6  15   5       82.36       82.46     14.26 o 
   7  15   5      762.49      676.21     24.80 o 
   8  15   5        0.42       -6.41      8.68 o 
   9  15   5       16.36        4.34      9.51 o 
  10  15   5       14.79       44.43     10.54 o 
  11  15   5        2.40        6.82      9.30 o 
  -3  16   5       58.91       97.55     14.67 o 
  -2  16   5        9.37       19.63      9.09 o 
  -1  16   5      333.89      325.77     13.05 o 
   0  16   5       63.59       75.94      8.17 o 
   1  16   5       12.74       30.06      6.88 o 
   2  16   5        2.45       -2.14     10.33 o 
   3  16   5        1.65       -2.64      5.69 o 
   4  16   5      138.74      128.90      8.52 o 
   5  16   5      193.35      191.07      9.73 o 
   6  16   5      509.50      474.50     21.70 o 
   7  16   5       95.14      105.81     12.81 o 
   8  16   5        0.18       -8.27      9.71 o 
   9  16   5      226.09      220.51     16.33 o 
  10  16   5       96.00      106.43     14.47 o 
  -1  17   5       11.42       13.99      7.44 o 
   0  17   5      257.50      293.47     12.83 o 
   1  17   5       10.30        8.60      6.75 o 
   2  17   5        0.76        0.22     21.70 o 
   3  17   5       74.60      101.41     23.15 o 
   4  17   5      107.03      142.15      9.41 o 
   5  17   5       51.34       50.63     13.64 o 
   6  17   5       47.37       35.96     11.99 o 
   7  17   5      181.15      144.67     14.26 o 
   8  17   5       50.03       53.53     13.23 o 
   9  17   5        2.48        4.96     11.16 o 
   3  18   5      103.99      143.10      9.58 o 
   4  18   5       54.48       68.20     15.09 o 
   5  18   5      186.63      187.24     16.74 o 
   6  18   5       44.81        9.92     11.78 o 
  -7 -14   6       81.30       98.58     14.05 o 
  -6 -14   6       31.65       52.91     12.19 o 
  -5 -14   6      214.10      240.14     16.12 o 
  -4 -14   6       90.52      104.57     12.61 o 
  -3 -14   6       22.04       28.52     11.37 o 
  -9 -13   6       87.21      112.01     14.67 o 
  -8 -13   6        0.00        8.27      8.89 o 
  -7 -13   6      196.34      207.08     15.09 o 
  -6 -13   6       61.40       94.65     13.43 o 
  -5 -13   6       25.64       33.48     10.54 o 
  -4 -13   6        0.38       -6.20      8.68 o 
  -3 -13   6      202.82      273.62     15.91 o 
  -2 -13   6      116.66      130.41     12.40 o 
  -1 -13   6       73.41       93.62      9.30 o 
   0 -13   6        0.43        6.61      7.44 o 
   1 -13   6       61.00       79.57      9.92 o 
 -10 -12   6        7.67        8.06      9.30 o 
  -9 -12   6       58.47       90.93     10.95 o 
  -8 -12   6        8.31        2.89      8.27 o 
  -7 -12   6        2.64       17.36      8.89 o 
  -6 -12   6        4.96       17.36      9.09 o 
  -5 -12   6        0.75        8.68      9.09 o 
  -4 -12   6       13.13       18.19      9.51 o 
  -3 -12   6       90.23      100.65     10.95 o 
  -2 -12   6      106.45      109.90      7.00 o 
  -1 -12   6        0.43       -1.24      5.99 o 
   0 -12   6      166.78      186.00     12.61 o 
   1 -12   6       26.02       46.71      9.71 o 
   2 -12   6       21.94       15.50      8.89 o 
   3 -12   6        0.52        7.03      8.06 o 
 -11 -11   6        0.13       -0.83      8.06 o 
 -10 -11   6        4.56       -4.55      8.06 o 
  -9 -11   6        4.82        0.62      8.27 o 
  -8 -11   6        9.73        5.99      8.89 o 
  -7 -11   6      256.79      262.88     15.91 o 
  -6 -11   6       21.25       10.54      9.09 o 
  -5 -11   6        0.83       -8.89      7.44 o 
  -4 -11   6        0.11       -6.20      6.61 o 
  -3 -11   6        1.29        2.07      8.06 o 
  -2 -11   6       76.41       84.66     10.95 o 
  -1 -11   6       16.49       24.96      6.10 o 
   0 -11   6       82.15       98.17      9.30 o 
   1 -11   6        1.40        9.51      7.03 o 
   2 -11   6       11.85       18.19      7.65 o 
   3 -11   6        3.78        0.62      8.27 o 
   4 -11   6        0.39       -2.69      7.23 o 
   5 -11   6       28.81       19.84      8.89 o 
 -12 -10   6      298.90      305.04     12.15 o 
 -11 -10   6       47.48       57.58      7.96 o 
 -10 -10   6      258.45      248.55     10.85 o 
  -9 -10   6       58.13       76.05      9.51 o 
  -8 -10   6        0.41       -8.68      6.61 o 
  -7 -10   6      205.63      196.75     13.85 o 
  -6 -10   6        7.48       -0.21      7.44 o 
  -5 -10   6     2095.17     1952.57     36.99 o 
  -4 -10   6      220.38      221.13     13.64 o 
  -3 -10   6      976.46      980.42     25.21 o 
  -2 -10   6       11.97       13.21      4.51 o 
  -1 -10   6      708.57      711.98     50.22 o 
   0 -10   6        5.28       -5.79      6.20 o 
   1 -10   6      221.08      200.88     12.61 o 
   2 -10   6        7.48       -3.10      7.23 o 
   3 -10   6        0.16        8.27      8.06 o 
   4 -10   6        0.87       -2.69      7.85 o 
   5 -10   6       45.61       33.89     10.95 o 
   6 -10   6      103.49       97.34     11.78 o 
 -13  -9   6       20.70       20.25     12.40 o 
 -12  -9   6      119.43      126.07     13.43 o 
 -11  -9   6        0.02        1.03      8.89 o 
 -10  -9   6        0.00       11.99      9.30 o 
  -9  -9   6      137.87      126.07     11.78 o 
  -8  -9   6       86.97       85.35     10.13 o 
  -7  -9   6      169.05      201.29     11.99 o 
  -6  -9   6      104.17       94.79      7.85 o 
  -5  -9   6       14.89       27.07      8.06 o 
  -4  -9   6      301.89      271.56     14.47 o 
  -3  -9   6      210.02      183.37      7.64 o 
  -2  -9   6      415.66      367.96     16.43 o 
  -1  -9   6      114.63      128.53      7.08 o 
   0  -9   6        4.52       -5.76      4.65 o 
   1  -9   6       25.32       31.00      8.47 o 
   2  -9   6        9.36        8.27      7.23 o 
   3  -9   6      171.50      202.53     13.64 o 
   4  -9   6       45.37       55.18     10.54 o 
   5  -9   6       25.41       39.68     10.13 o 
   6  -9   6      119.45      115.11     11.99 o 
   7  -9   6       72.41      101.89     14.26 o 
 -13  -8   6        2.47        6.61     10.13 o 
 -12  -8   6       11.80       14.47     10.75 o 
 -11  -8   6      300.01      273.62     16.33 o 
 -10  -8   6      141.49      130.61     11.99 o 
  -9  -8   6      436.41      393.08     17.15 o 
  -8  -8   6        0.24      -11.57      7.65 o 
  -7  -8   6      525.42      435.86     16.33 o 
  -6  -8   6      977.23      934.13     22.11 o 
  -5  -8   6     1091.05     1131.91     23.15 o 
  -4  -8   6     2153.48     2193.08     87.21 o 
  -3  -8   6      495.23      498.49     16.51 o 
  -2  -8   6      496.55      502.70     17.41 o 
  -1  -8   6      117.64      100.36     10.23 o 
   0  -8   6      373.16      402.88     14.67 o 
   1  -8   6      113.06       87.63      9.09 o 
   2  -8   6       15.67        0.21      7.03 o 
   3  -8   6      218.86      189.93     12.81 o 
   4  -8   6       62.93       59.11     11.16 o 
   5  -8   6        0.34       -5.37      6.82 o 
   6  -8   6        8.13        4.13      8.06 o 
   7  -8   6       23.89       43.61     10.33 o 
   8  -8   6      125.04      114.91     11.99 o 
 -13  -7   6       27.29       29.55     11.78 o 
 -12  -7   6      165.43      169.67     14.05 o 
 -11  -7   6      104.18      131.23     15.50 o 
 -10  -7   6      371.54      348.02     17.77 o 
  -9  -7   6        9.68        8.27      8.06 o 
  -8  -7   6      506.58      496.00     18.39 o 
  -7  -7   6      345.86      327.77     14.47 o 
  -6  -7   6       61.12       81.01     10.54 o 
  -5  -7   6      115.32      106.64      9.30 o 
  -4  -7   6        2.73        9.18      3.47 o 
  -3  -7   6       10.14        5.69      3.91 o 
  -2  -7   6      119.78      126.84      6.28 o 
  -1  -7   6      132.72      141.47      6.79 o 
   0  -7   6        0.06       -5.88      3.50 o 
   1  -7   6        1.26       -1.72      3.85 o 
   2  -7   6      114.07      106.64      9.71 o 
   3  -7   6       28.70       20.25      8.06 o 
   4  -7   6      379.77      347.40     16.53 o 
   5  -7   6       77.81       73.78     11.99 o 
   6  -7   6      207.75      176.70     13.85 o 
   7  -7   6       26.86       24.39      9.30 o 
   8  -7   6        7.69        2.07      8.27 o 
   9  -7   6        8.19       13.43      9.30 o 
 -14  -6   6        0.10        2.69      9.09 o 
 -13  -6   6       54.76       89.69     13.85 o 
 -12  -6   6      180.08      165.54     14.67 o 
 -11  -6   6      414.95      376.13     18.39 o 
 -10  -6   6     1125.11     1094.91     28.73 o 
  -9  -6   6       17.29        0.62      7.85 o 
  -8  -6   6      269.89      231.88     13.43 o 
  -7  -6   6      125.16      119.25     10.33 o 
  -6  -6   6       61.16       65.72      9.30 o 
  -5  -6   6      540.47      571.02     16.95 o 
  -4  -6   6       36.17       48.40      4.91 o 
  -3  -6   6        8.39       10.24      5.17 o 
  -2  -6   6      114.21      103.33      7.85 o 
  -1  -6   6        8.16        3.31      5.58 o 
   0  -6   6      570.84      604.95     25.73 o 
   1  -6   6       32.63       49.31      6.51 o 
   2  -6   6        0.04       -2.89      5.58 o 
   3  -6   6       87.47       85.56      9.30 o 
   4  -6   6      460.11      470.37     18.39 o 
   5  -6   6        1.46       10.03     12.61 o 
   6  -6   6      139.20      116.56     11.57 o 
   7  -6   6        3.30        2.89      7.44 o 
   8  -6   6       40.49       38.03     10.75 o 
   9  -6   6      116.79      113.87     11.99 o 
  10  -6   6        1.02       -2.69      8.47 o 
 -14  -5   6        2.69       12.40     10.54 o 
 -13  -5   6       24.61       16.33     11.16 o 
 -12  -5   6       50.74       63.24     13.85 o 
 -11  -5   6        1.61       10.75     10.54 o 
 -10  -5   6        0.18       -2.48      8.06 o 
  -9  -5   6       17.13       21.29      9.30 o 
  -8  -5   6       57.54       80.81      9.92 o 
  -7  -5   6        3.79       16.53      7.85 o 
  -6  -5   6       26.07       24.39      7.85 o 
  -5  -5   6       84.58      102.30      9.51 o 
  -4  -5   6       36.12       42.96      4.01 o 
  -3  -5   6      145.23      158.64     14.57 o 
  -2  -5   6      562.52      551.18     13.85 o 
  -1  -5   6       23.41       31.62      6.61 o 
   0  -5   6      502.70      489.59     14.67 o 
   1  -5   6       72.80       80.67      5.06 o 
   2  -5   6       17.59       15.29      4.20 o 
   3  -5   6       52.22       61.17      9.51 o 
   4  -5   6       77.09       94.45     11.57 o 
   5  -5   6       17.98       29.99      9.82 o 
   6  -5   6       47.66       59.71     12.50 o 
   7  -5   6       27.73       50.98     10.23 o 
   8  -5   6        4.34        1.39     12.71 o 
   9  -5   6       73.97       91.97     13.64 o 
  10  -5   6      136.78      133.92     12.81 o 
 -14  -4   6      169.09      176.91     15.09 o 
 -13  -4   6       33.62       32.24     10.95 o 
 -12  -4   6       28.46       43.40     12.19 o 
 -11  -4   6        0.00       12.81      9.92 o 
 -10  -4   6       67.08       71.51     11.78 o 
  -9  -4   6      207.27      221.55     14.05 o 
  -8  -4   6      120.34      100.65     10.33 o 
  -7  -4   6       69.24       78.53      9.51 o 
  -6  -4   6      231.37      246.96     12.40 o 
  -5  -4   6      486.59      507.59     39.16 o 
  -4  -4   6        7.90        2.63      2.54 o 
  -3  -4   6      824.21     1026.08     81.32 o 
  -2  -4   6      365.94      379.23     11.16 o 
  -1  -4   6      898.22     1024.44     18.60 o 
   1  -4   6     1082.06     1099.25     21.49 o 
   2  -4   6       61.20       62.03      4.31 o 
   3  -4   6      377.33      370.14     14.47 o 
   4  -4   6        7.09        5.44      3.87 o 
   5  -4   6       77.43       87.22      6.69 o 
   6  -4   6      277.10      296.02      9.95 o 
   7  -4   6       20.25       17.04      4.81 o 
   8  -4   6       15.31       17.03      5.21 o 
   9  -4   6       39.35       56.39     17.88 o 
  10  -4   6        0.21        0.56     10.33 o 
  11  -4   6       12.06       21.14      5.96 o 
 -14  -3   6        3.39       -9.51     10.13 o 
 -13  -3   6       51.96       66.34     13.64 o 
 -12  -3   6      246.95      224.65     16.33 o 
 -11  -3   6       18.45       25.83     10.95 o 
 -10  -3   6       32.96       19.63      9.30 o 
  -9  -3   6        4.66       -2.69      7.44 o 
  -8  -3   6        6.13        9.30      7.85 o 
  -7  -3   6      287.83      292.84     13.64 o 
  -6  -3   6      117.54      107.88      9.30 o 
  -5  -3   6        9.21       13.64      4.24 o 
  -4  -3   6       55.69       60.35      4.32 o 
  -3  -3   6      262.81      250.85     21.52 o 
  -2  -3   6       96.12       90.31      6.20 o 
  -1  -3   6      813.66      803.10     15.71 o 
   0  -3   6      430.94      439.78     12.40 o 
   1  -3   6        7.73       10.54      5.37 o 
   2  -3   6      822.59      862.62     19.01 o 
   3  -3   6        4.20        4.86      2.25 o 
   4  -3   6      135.07      133.12      6.39 o 
   5  -3   6        3.28       -1.43      6.72 o 
   6  -3   6       21.67       28.48      7.03 o 
   7  -3   6        2.71       -1.23      4.75 o 
   8  -3   6        1.71        3.57      5.79 o 
   9  -3   6       62.06       80.07      7.34 o 
  10  -3   6       15.05       26.16      8.58 o 
  11  -3   6        3.06        7.45      5.30 o 
 -14  -2   6       22.99       35.13     11.57 o 
 -13  -2   6       37.47       45.67     12.81 o 
 -12  -2   6      277.18      264.32     16.95 o 
 -11  -2   6      232.02      210.80     14.88 o 
 -10  -2   6       63.10       59.93     11.57 o 
  -9  -2   6      251.23      222.99     14.05 o 
  -8  -2   6       30.25       26.04      8.47 o 
  -7  -2   6      187.39      191.37     11.57 o 
  -6  -2   6       70.36       73.57      8.27 o 
  -5  -2   6     1104.62     1365.00     28.11 o 
  -4  -2   6      661.16      713.06     26.66 o 
  -3  -2   6     6905.03     7529.13    498.79 o 
  -2  -2   6     5505.16     5594.92     69.85 o 
  -1  -2   6     6150.82     6340.49     41.13 o 
   0  -2   6      450.16      496.82     12.61 o 
   1  -2   6      129.04      130.82      7.85 o 
   2  -2   6      580.76      668.15     16.12 o 
   3  -2   6        0.69        3.87      5.17 o 
   4  -2   6      440.03      443.74     10.54 o 
   5  -2   6       19.90       15.59      4.56 o 
   6  -2   6      253.44      235.78      8.69 o 
   7  -2   6       12.52       17.54      5.41 o 
   8  -2   6      196.32      194.52      8.83 o 
   9  -2   6      407.72      383.00     11.89 o 
  10  -2   6       35.56       52.36      9.09 o 
  11  -2   6        7.87        8.24      5.79 o 
  12  -2   6        4.10       10.06     13.95 o 
 -14  -1   6       22.57       17.15     10.13 o 
 -13  -1   6       77.73       88.87     13.43 o 
 -12  -1   6       49.81       50.22     11.99 o 
 -11  -1   6        3.22        1.45      8.06 o 
 -10  -1   6      711.42      617.31     21.91 o 
  -9  -1   6        0.09        3.72      8.06 o 
  -8  -1   6      289.51      275.07     14.26 o 
  -7  -1   6       52.54       77.50      9.92 o 
  -6  -1   6       34.02       39.15      3.72 o 
  -5  -1   6      286.96      319.74      6.81 o 
  -4  -1   6      698.85      736.86     53.53 o 
  -3  -1   6      889.98      999.34     59.11 o 
  -2  -1   6      383.71      345.75      9.71 o 
  -1  -1   6        0.01       -2.38      2.85 o 
   0  -1   6       18.95       35.61      4.08 o 
   1  -1   6     2122.80     2131.34     25.21 o 
   2  -1   6       39.63       33.89      6.20 o 
   3  -1   6      366.82      415.24     17.36 o 
   4  -1   6       19.60       17.45      4.44 o 
   5  -1   6       32.10       39.89      5.48 o 
   6  -1   6      235.94      249.13      8.91 o 
   7  -1   6       55.90       65.01      6.87 o 
   8  -1   6      177.14      156.13      8.37 o 
   9  -1   6       31.43       30.26     14.36 o 
  10  -1   6        5.05        1.39      8.99 o 
  11  -1   6        1.59       -0.44      6.72 o 
  12  -1   6        0.00        2.93      6.41 o 
 -14   0   6       14.55       28.11     11.16 o 
 -13   0   6      309.09      283.54     18.19 o 
 -12   0   6       67.90       72.75     12.40 o 
 -11   0   6       27.13       26.87     10.54 o 
 -10   0   6      239.90      216.17     14.26 o 
  -9   0   6      722.55      671.04     21.49 o 
  -8   0   6      132.96      137.02     11.57 o 
  -7   0   6       15.38        7.44      7.03 o 
  -6   0   6     1834.33     1916.04     16.01 o 
  -5   0   6      541.40      581.47     19.84 o 
  -4   0   6       75.60       84.96      7.65 o 
  -3   0   6       98.77      127.37      5.09 o 
  -2   0   6     2809.50     2785.43     24.59 o 
  -1   0   6      232.10      232.71      8.68 o 
   0   0   6     2469.61     2503.35     22.32 o 
   1   0   6     1847.88     1856.33     41.02 o 
   3   0   6       45.55       58.86      4.94 o 
   4   0   6       77.50       80.32      5.11 o 
   5   0   6       67.44       68.07      5.61 o 
   6   0   6      111.79      114.72      6.72 o 
   7   0   6      527.36      517.74     12.27 o 
   8   0   6      730.07      701.02     14.69 o 
   9   0   6      547.62      511.38     13.29 o 
  10   0   6      101.09      101.26      7.65 o 
  11   0   6      182.33      190.02      9.42 o 
  12   0   6        0.21        6.02     20.25 o 
  13   0   6       44.58       75.85     10.75 o 
 -13   1   6        0.51        6.82      9.09 o 
 -12   1   6      222.24      175.46     14.47 o 
 -11   1   6       28.04       18.60     10.75 o 
 -10   1   6      778.50      666.50     22.11 o 
  -9   1   6      250.24      245.31     14.47 o 
  -8   1   6      610.31      605.74     19.43 o 
  -7   1   6      113.03      119.99      5.66 o 
  -6   1   6     1096.55     1083.16     24.39 o 
  -5   1   6       81.60      111.58      5.11 o 
  -4   1   6     1055.10     1170.43     12.71 o 
  -3   1   6      481.00      510.18     33.38 o 
  -2   1   6      414.47      417.46     10.75 o 
  -1   1   6      673.40      707.00     13.64 o 
   0   1   6       40.94       47.74      5.99 o 
   1   1   6     1353.67     1265.77     13.15 o 
   2   1   6      118.01      123.15      5.33 o 
   3   1   6      205.45      229.50     10.55 o 
   4   1   6       13.02       22.61      3.37 o 
   5   1   6        0.97        0.19      3.50 o 
   6   1   6        0.72       -1.45      3.80 o 
   7   1   6      179.07      185.62      8.89 o 
   8   1   6      522.02      497.80     12.40 o 
   9   1   6       13.56       12.81      5.48 o 
  10   1   6        5.24        2.77      5.19 o 
  11   1   6       40.16       59.11     10.54 o 
  12   1   6       73.01       95.69     12.40 o 
  13   1   6      197.13      188.69     13.85 o 
 -13   2   6       34.05       38.85     11.37 o 
 -12   2   6       38.72       40.51     10.95 o 
 -11   2   6      104.00       97.75     11.16 o 
 -10   2   6        5.08        1.86      8.06 o 
  -9   2   6      206.45      175.25     13.23 o 
  -8   2   6      112.79      123.17     11.57 o 
  -7   2   6     1626.63     1665.47     21.29 o 
  -6   2   6       33.78       39.48      4.76 o 
  -5   2   6        0.15        0.21      2.92 o 
  -4   2   6      838.58      921.85     11.74 o 
  -3   2   6     1448.11     1485.85     33.48 o 
  -2   2   6     3660.93     3600.94     29.14 o 
  -1   2   6       16.40       25.21      5.37 o 
   0   2   6     1638.55     1640.51     20.46 o 
   1   2   6      496.10      510.46     12.61 o 
   2   2   6      300.71      305.86     10.33 o 
   3   2   6      700.75      705.01      8.71 o 
   4   2   6       20.97       24.67      3.36 o 
   5   2   6      775.34      802.43     24.20 o 
   6   2   6       29.76       39.74      4.22 o 
   7   2   6       81.83       73.52      4.94 o 
   8   2   6      177.88      165.59     11.17 o 
   9   2   6      677.12      609.28     20.51 o 
  10   2   6       29.29       34.23      4.92 o 
  11   2   6      155.32      152.35      7.36 o 
  12   2   6        6.26        9.09      8.47 o 
  13   2   6       35.82       82.05     11.78 o 
 -13   3   6        1.60       12.81      8.89 o 
 -12   3   6        0.56       25.83      9.51 o 
 -11   3   6      176.64      158.72     12.61 o 
 -10   3   6       21.84       16.33      9.30 o 
  -9   3   6       70.07       88.87     11.37 o 
  -8   3   6        0.25        1.08      4.86 o 
  -7   3   6       53.59       71.45      5.91 o 
  -6   3   6      125.40      130.21      6.09 o 
  -5   3   6       31.81       37.80      4.38 o 
  -4   3   6       37.06       47.78      5.27 o 
  -3   3   6       24.01       42.84      4.12 o 
  -2   3   6      844.53      841.67     16.33 o 
  -1   3   6       14.91        9.92      4.75 o 
   0   3   6        8.70        7.23      4.75 o 
   1   3   6      341.44      277.96      9.92 o 
   2   3   6     1489.48     1456.37     20.46 o 
   3   3   6      633.15      621.81     34.20 o 
   4   3   6      526.31      577.31     10.16 o 
   5   3   6      264.21      271.22      6.64 o 
   6   3   6      236.38      245.23      5.34 o 
   7   3   6      225.05      235.83      6.90 o 
   8   3   6       18.51       19.36      4.47 o 
   9   3   6      150.10      152.21     10.11 o 
  10   3   6      876.11      799.73     14.65 o 
  11   3   6      248.00      227.33     14.67 o 
  12   3   6        0.09        6.20      8.27 o 
  13   3   6       19.95       36.17     10.33 o 
  14   3   6       36.08       39.06     10.33 o 
 -13   4   6        0.12       -6.61      8.27 o 
 -12   4   6        0.11       15.09      8.06 o 
 -11   4   6        5.16       22.73      7.85 o 
 -10   4   6       50.94       66.96     10.54 o 
  -9   4   6       61.36       61.79     10.33 o 
  -8   4   6       15.22        9.67      4.57 o 
  -7   4   6       10.32        9.01      4.35 o 
  -6   4   6      256.15      233.58      7.81 o 
  -5   4   6      468.11      471.46      9.71 o 
  -4   4   6      620.22      689.56     10.89 o 
  -3   4   6       79.73       65.36      4.34 o 
  -2   4   6       17.47       33.25      3.67 o 
  -1   4   6      717.28      711.76     14.67 o 
   0   4   6       86.76       94.03      7.44 o 
   1   4   6      179.94      171.95      8.68 o 
   2   4   6      648.74      646.86     14.47 o 
   3   4   6        1.67       -0.38      2.60 o 
   4   4   6     1386.84     1512.75     32.89 o 
   5   4   6       38.46       54.76      3.92 o 
   6   4   6      465.23      472.29      7.55 o 
   7   4   6      351.06      351.53     16.22 o 
   8   4   6      180.90      181.10      8.46 o 
   9   4   6        6.79        1.21      3.96 o 
  10   4   6       10.08        6.30      3.82 o 
  11   4   6       10.40       16.53      9.30 o 
  12   4   6       24.17       14.26      8.27 o 
  13   4   6        0.44        8.68      9.30 o 
  14   4   6        3.06       -3.93      8.68 o 
 -12   5   6       91.04       90.73     10.54 o 
 -11   5   6       65.42       77.09     10.95 o 
 -10   5   6        5.95       -1.86      6.82 o 
  -9   5   6        0.37       -1.02      3.94 o 
  -8   5   6       33.93       42.02      7.23 o 
  -7   5   6      102.38      102.08      6.70 o 
  -6   5   6      169.88      161.35     11.16 o 
  -5   5   6       29.91       39.77      4.82 o 
  -4   5   6       56.10       52.86      9.61 o 
  -3   5   6      641.04      694.59     15.71 o 
  -2   5   6       31.70       46.49      6.30 o 
  -1   5   6     1558.11     1626.66     22.53 o 
   0   5   6     1166.53     1202.79     19.43 o 
   1   5   6     2590.71     2482.67     27.28 o 
   2   5   6      326.04      333.76     11.16 o 
   3   5   6      341.20      383.20      6.54 o 
   4   5   6      899.93      984.40     17.33 o 
   5   5   6     1261.67     1334.39     32.55 o 
   6   5   6      873.41      858.75     23.64 o 
   7   5   6      305.23      323.67      9.25 o 
   8   5   6      175.82      197.75      8.59 o 
   9   5   6       79.63       85.51      7.77 o 
  10   5   6       69.60       70.43     12.71 o 
  11   5   6      220.96      191.17     13.64 o 
  12   5   6      187.53      148.59     13.23 o 
  13   5   6       14.91       24.59      9.30 o 
  14   5   6       12.22       19.63      9.30 o 
 -10   6   6      184.83      166.16     11.78 o 
  -9   6   6       19.98       20.44      5.19 o 
  -8   6   6      309.90      300.13     12.30 o 
  -7   6   6       90.57       85.44     10.13 o 
  -6   6   6      258.11      259.89     10.02 o 
  -5   6   6       82.51       69.43      5.48 o 
  -4   6   6      363.22      366.68      8.68 o 
  -3   6   6       55.22       55.03      6.61 o 
  -2   6   6      589.92      693.57     39.37 o 
  -1   6   6        3.25       -0.44      4.55 o 
   0   6   6      789.70      901.89     17.77 o 
   1   6   6      162.49      183.73      9.51 o 
   2   6   6     4394.72     4233.80     49.29 o 
   3   6   6      577.35      662.96     29.61 o 
   4   6   6      627.86      651.28     29.21 o 
   5   6   6      453.20      557.44     14.50 o 
   6   6   6      270.04      309.01     10.27 o 
   7   6   6      309.29      294.61      8.65 o 
   8   6   6       92.58       89.92      5.07 o 
   9   6   6       79.79       84.77      7.01 o 
  10   6   6      132.98      128.75     11.99 o 
  11   6   6      115.07      120.69     14.05 o 
  12   6   6       26.96       23.35      9.92 o 
  13   6   6       14.38       28.93     11.37 o 
  14   6   6        0.23       15.09     10.33 o 
  -9   7   6        6.45       17.98      7.65 o 
  -8   7   6      151.14      133.09     10.75 o 
  -7   7   6       25.26       30.23      5.21 o 
  -6   7   6      249.36      243.40      8.62 o 
  -5   7   6       20.52        9.19      4.21 o 
  -4   7   6      185.52      194.92      9.30 o 
  -3   7   6        0.10       -0.52      2.87 o 
  -2   7   6      706.74      722.71     13.43 o 
  -1   7   6      867.32      976.94     24.39 o 
   0   7   6       34.57       57.25      8.06 o 
   1   7   6      811.19      866.47     13.06 o 
   2   7   6      137.61      126.19      6.47 o 
   3   7   6      351.08      402.04     20.43 o 
   4   7   6       86.80       89.02      6.08 o 
   5   7   6       32.63       38.92      4.06 o 
   6   7   6      123.44      110.69      5.00 o 
   7   7   6       65.01       74.77      5.11 o 
   8   7   6      122.83      106.65      5.51 o 
   9   7   6      455.13      390.91     19.84 o 
  10   7   6      180.67      151.07     12.19 o 
  11   7   6      179.45      195.92     13.85 o 
  12   7   6       63.19       60.97     11.78 o 
  13   7   6        1.90      -15.71      8.06 o 
  14   7   6      265.74      263.29     16.95 o 
 -10   8   6        0.00        3.93      7.44 o 
  -9   8   6       65.37       93.41     11.78 o 
  -8   8   6        2.53      -11.16      5.58 o 
  -7   8   6        0.11       -7.44      5.99 o 
  -6   8   6       20.61       20.67      8.27 o 
  -5   8   6       12.33        3.72      6.82 o 
  -4   8   6      308.31      284.37     13.43 o 
  -3   8   6       46.86       76.48      7.03 o 
  -2   8   6      304.26      325.69     12.30 o 
  -1   8   6     1393.34     1388.37     22.53 o 
   0   8   6      190.38      223.54     19.32 o 
   1   8   6       28.45       45.73      5.88 o 
   2   8   6       46.85       58.60      6.03 o 
   3   8   6     1105.81     1084.70     57.26 o 
   4   8   6     1648.63     1784.72     48.85 o 
   5   8   6      972.43     1053.61     25.18 o 
   6   8   6        5.61       14.88      3.80 o 
   7   8   6      240.42      265.41     10.75 o 
   8   8   6       54.78       58.07      5.46 o 
   9   8   6        1.36        0.90      6.72 o 
  10   8   6        8.59        2.27      7.03 o 
  11   8   6       36.14       58.69     10.54 o 
  12   8   6       51.21       74.40     13.02 o 
  13   8   6        1.69       25.63     10.54 o 
  14   8   6       14.96        8.47      9.30 o 
 -10   9   6       23.28       43.19      9.71 o 
  -9   9   6       63.32       92.59     10.13 o 
  -8   9   6       12.21       20.05      8.47 o 
  -7   9   6      165.10      152.52     11.78 o 
  -6   9   6        2.90        3.31      7.03 o 
  -5   9   6       14.27       13.02      7.44 o 
  -4   9   6       35.61       67.58     10.33 o 
  -3   9   6      435.67      411.26     16.12 o 
  -2   9   6      569.69      556.76     17.77 o 
  -1   9   6        4.19        2.69      6.20 o 
   0   9   6        9.02        6.23      5.00 o 
   1   9   6       83.84       79.32      8.47 o 
   2   9   6        9.61       14.42      5.11 o 
   3   9   6      624.63      602.15     12.32 o 
   4   9   6        5.48        2.58      3.09 o 
   5   9   6       48.35       55.16      4.63 o 
   6   9   6       71.40       69.49      5.10 o 
   7   9   6       19.91       30.87      5.34 o 
   8   9   6      901.69      904.48     12.14 o 
   9   9   6      278.80      252.87     11.06 o 
  10   9   6      242.26      246.55     14.26 o 
  11   9   6        6.27       15.09      8.89 o 
  12   9   6       53.20       65.31     11.57 o 
  13   9   6        1.50       -9.71      8.68 o 
  14   9   6      213.86      196.95     15.09 o 
  -9  10   6      164.84      163.27     13.23 o 
  -8  10   6       90.16       91.76     10.75 o 
  -7  10   6        7.73       11.57      7.65 o 
  -6  10   6       51.19       82.87     11.57 o 
  -5  10   6       18.69       10.95      7.44 o 
  -4  10   6       26.17       34.51      9.30 o 
  -3  10   6        0.53       -2.07      6.61 o 
  -2  10   6        1.86        5.37      7.23 o 
  -1  10   6      296.39      304.62     14.26 o 
   0  10   6       62.16       69.61      7.60 o 
   1  10   6       93.46       89.56     15.09 o 
   2  10   6      129.00      137.07      7.88 o 
   3  10   6     1079.17     1114.02     22.01 o 
   4  10   6      111.75      112.32      4.93 o 
   5  10   6      226.47      233.32      6.39 o 
   6  10   6       16.01       16.62      3.99 o 
   7  10   6       31.34       52.90      5.07 o 
   8  10   6       85.55       85.36      5.80 o 
   9  10   6       39.14       50.41      6.35 o 
  10  10   6       56.19       69.50      7.16 o 
  11  10   6       37.03       36.79      9.51 o 
  12  10   6      427.70      412.09     18.81 o 
  13  10   6      160.28      192.61     14.67 o 
  14  10   6       13.21       31.62     10.95 o 
  -9  11   6       20.14       37.82      9.51 o 
  -8  11   6        1.67       -0.62      7.85 o 
  -7  11   6       54.23       67.37     11.37 o 
  -6  11   6       43.43       45.47     10.33 o 
  -5  11   6       12.11        8.27      7.23 o 
  -4  11   6       58.45       73.78     11.37 o 
  -3  11   6      319.10      297.80     15.29 o 
  -2  11   6      103.28      102.51     10.13 o 
  -1  11   6     1023.57      971.12     24.80 o 
   0  11   6       85.07       95.86      8.74 o 
   1  11   6       30.23       22.94      6.30 o 
   2  11   6     1132.15     1057.48     17.52 o 
   3  11   6       27.99       27.55      6.65 o 
   4  11   6      687.62      647.87     35.13 o 
   5  11   6      708.04      679.86     21.80 o 
   6  11   6      529.83      485.29     25.83 o 
   7  11   6      259.45      258.86      9.42 o 
   8  11   6      530.51      551.99     45.98 o 
   9  11   6     1018.97      985.73     16.94 o 
  10  11   6        0.28        1.76     10.44 o 
  11  11   6       65.74       97.13     11.99 o 
  12  11   6       53.52       85.77     10.54 o 
  13  11   6       13.67       45.67      9.92 o 
  -8  12   6       31.06       17.36      9.71 o 
  -7  12   6       52.53       90.93     12.81 o 
  -6  12   6        9.83       21.29      8.68 o 
  -5  12   6      118.93      119.45     12.19 o 
  -4  12   6        7.32       -3.10      7.85 o 
  -3  12   6        0.70       -0.21      7.23 o 
  -2  12   6        2.09       -0.21      6.61 o 
  -1  12   6      390.13      387.70     16.95 o 
   0  12   6      177.66      173.01      9.53 o 
   1  12   6      194.23      209.84     14.47 o 
   2  12   6      698.68      698.38     15.23 o 
   3  12   6       28.55       36.70      8.58 o 
   4  12   6      683.48      646.94     14.62 o 
   5  12   6      376.44      367.64     11.50 o 
   6  12   6      909.85      865.87     25.83 o 
   7  12   6      428.89      397.58     11.68 o 
   8  12   6       13.98        5.37      8.27 o 
   9  12   6        9.62        2.27      7.23 o 
  10  12   6       17.12       11.57      7.23 o 
  11  12   6      161.66      181.92      8.76 o 
  12  12   6        4.45       20.67      8.06 o 
  13  12   6      240.65      241.38     14.67 o 
  -7  13   6        1.83        6.61      8.47 o 
  -6  13   6        4.01        5.17      8.06 o 
  -5  13   6        0.24       -3.31      7.23 o 
  -4  13   6        3.39        1.03      7.44 o 
  -3  13   6      149.45      153.55     12.81 o 
  -2  13   6      214.17      187.24     13.85 o 
  -1  13   6      601.89      573.70     21.08 o 
   0  13   6       54.81       57.66      8.13 o 
   1  13   6     1832.89     1681.17     23.88 o 
   2  13   6      173.33      163.53      9.09 o 
   3  13   6     1840.73     1629.12     45.26 o 
   4  13   6       20.15       25.36      7.00 o 
   5  13   6      126.62      124.02      8.12 o 
   6  13   6       27.85       21.87      6.04 o 
   7  13   6      190.25      184.97     13.85 o 
   8  13   6        3.67       -5.17      7.23 o 
   9  13   6      103.65      108.50     11.37 o 
  10  13   6       31.95       19.01      8.27 o 
  11  13   6       17.15       25.21      8.47 o 
  -6  14   6       25.87       36.37     10.75 o 
  -5  14   6       25.57       25.21      9.92 o 
  -4  14   6      167.83      183.73     14.26 o 
  -3  14   6        0.10       -1.03      7.65 o 
  -2  14   6       79.84       79.77     12.40 o 
  -1  14   6       68.05       88.25     13.02 o 
   0  14   6      270.10      237.85     11.09 o 
   1  14   6        3.27        2.66      7.03 o 
   2  14   6      352.71      341.00     12.15 o 
   3  14   6       16.14        3.56      5.81 o 
   4  14   6      548.74      494.83     25.11 o 
   5  14   6       10.47       10.82      6.51 o 
   6  14   6      210.40      201.81      9.38 o 
   7  14   6       28.14       37.20     11.16 o 
   8  14   6       14.74       27.69      9.71 o 
   9  14   6       35.61       44.64     10.54 o 
  10  14   6       13.21       22.73      9.71 o 
  11  14   6        0.07      -12.19      7.03 o 
  12  14   6       15.94       24.18      9.71 o 
  -4  15   6       16.67       18.81      8.68 o 
  -3  15   6       67.55      101.89     13.64 o 
  -2  15   6        8.79        3.51      8.89 o 
  -1  15   6        6.98        4.75      7.23 o 
   0  15   6      181.74      180.25     10.39 o 
   1  15   6       92.87       86.40      8.56 o 
   2  15   6       84.02       90.05      9.27 o 
   3  15   6       92.06       93.72      8.48 o 
   4  15   6      123.79      118.42     14.26 o 
   5  15   6        2.45       -5.91      9.51 o 
   6  15   6      126.65      132.47     16.33 o 
   7  15   6        0.06      -11.37      8.27 o 
   8  15   6      183.72      183.31     14.88 o 
   9  15   6       10.79        0.00      8.06 o 
  10  15   6       10.45       -0.41      8.06 o 
  11  15   6       33.96       58.28     11.99 o 
  -3  16   6       69.10       69.44     12.40 o 
  -2  16   6        0.00        4.13      7.85 o 
  -1  16   6        7.51        9.71      9.09 o 
   0  16   6       41.33       66.45      9.14 o 
   1  16   6       32.23       40.91      7.68 o 
   2  16   6        0.31       -2.78      5.73 o 
   3  16   6        3.62        4.00      7.23 o 
   4  16   6        0.01        4.74      7.03 o 
   5  16   6      145.79      150.96     10.85 o 
   6  16   6       86.93       78.74     14.67 o 
   7  16   6      446.93      456.32     21.49 o 
   8  16   6      397.17      395.76     20.25 o 
   9  16   6       16.21       -1.65      9.51 o 
  10  16   6        8.36       -1.24      8.89 o 
  -1  17   6        0.46      -14.88      7.44 o 
   0  17   6        0.01       -3.76     17.98 o 
   1  17   6       11.00       -2.93     14.05 o 
   2  17   6       43.13       55.47      8.79 o 
   3  17   6       28.67       40.85      7.53 o 
   4  17   6        5.46       17.34      6.65 o 
   5  17   6        0.03        6.61     11.37 o 
   6  17   6      475.75      448.26     22.53 o 
   7  17   6      232.00      203.98     16.95 o 
   8  17   6      324.40      339.96     19.43 o 
   9  17   6      203.08      205.84     15.71 o 
   2  18   6       63.53       77.50     19.63 o 
   3  18   6        0.06        2.99     12.61 o 
   4  18   6       95.21      122.73     12.61 o 
   5  18   6       34.80       35.34     12.81 o 
   6  18   6       31.85       10.54     11.78 o 
  -8 -13   7      140.43      157.07     13.43 o 
  -7 -13   7        0.52       -4.55      9.71 o 
  -6 -13   7      126.76      138.67     13.23 o 
  -5 -13   7      122.78      110.36     12.19 o 
  -4 -13   7      319.86      355.05     17.98 o 
  -3 -13   7        6.88       10.54      9.51 o 
   0 -13   7        6.53        2.69      7.44 o 
  -9 -12   7       26.20       11.57      8.68 o 
  -8 -12   7        7.07        5.37      8.27 o 
  -7 -12   7        0.12       -0.21      8.89 o 
  -6 -12   7      235.08      250.06     15.71 o 
  -5 -12   7       62.05       94.86     13.02 o 
  -4 -12   7      121.38      160.37     12.81 o 
  -3 -12   7      129.68      150.04     12.40 o 
  -2 -12   7      492.07      511.50     19.63 o 
  -1 -12   7       24.39       34.93      8.47 o 
   0 -12   7      428.73      429.86     18.81 o 
   1 -12   7       45.27       49.19      9.51 o 
   2 -12   7       58.94       82.67     10.33 o 
 -11 -11   7        3.06       -3.31      8.89 o 
 -10 -11   7      176.19      186.83     14.26 o 
  -9 -11   7       12.19       20.05      9.92 o 
  -8 -11   7        3.93        8.47      8.89 o 
  -7 -11   7        3.21        0.62      8.06 o 
  -6 -11   7       12.11       47.12      9.51 o 
  -5 -11   7      346.96      346.99     16.95 o 
  -4 -11   7       84.78       95.89     10.54 o 
  -3 -11   7       49.02       68.20     10.75 o 
  -2 -11   7       10.61       21.62      5.36 o 
  -1 -11   7        4.87       16.12      7.44 o 
   0 -11   7        2.92       -9.71      6.82 o 
   1 -11   7        0.15        6.61      7.03 o 
   2 -11   7       25.45       33.89      8.06 o 
   3 -11   7       43.08       39.47     10.13 o 
   4 -11   7      114.68      122.55     12.81 o 
 -11 -10   7       24.13       35.89      7.40 o 
 -10 -10   7       47.38       92.59     10.54 o 
  -9 -10   7       78.20       97.34     10.95 o 
  -8 -10   7        8.10       18.19      8.47 o 
  -7 -10   7      283.76      266.60     15.29 o 
  -6 -10   7       85.59      100.44     10.95 o 
  -5 -10   7      870.82      756.60     23.97 o 
  -4 -10   7       12.79       12.40      7.44 o 
  -3 -10   7       21.88       36.58      8.47 o 
  -2 -10   7        0.02        3.32      4.66 o 
  -1 -10   7      111.94      127.31      7.65 o 
   0 -10   7       64.15       70.06     10.33 o 
   1 -10   7       73.34       75.02      9.30 o 
   2 -10   7      158.79      161.41     12.61 o 
   3 -10   7        2.03        8.47      8.06 o 
   4 -10   7       34.33       37.41     11.16 o 
   5 -10   7        2.15       14.88      9.09 o 
 -12  -9   7        5.09        9.51     10.13 o 
 -11  -9   7        0.43        2.48      8.89 o 
 -10  -9   7      205.99      189.72     13.85 o 
  -9  -9   7      103.80       98.37     11.37 o 
  -8  -9   7      181.11      180.01     12.19 o 
  -7  -9   7      205.73      193.85     12.40 o 
  -6  -9   7      180.61      182.28     12.92 o 
  -5  -9   7       10.32        0.21      7.23 o 
  -4  -9   7      127.70      130.82     10.95 o 
  -3  -9   7      148.04      144.46     10.95 o 
  -2  -9   7       23.55       40.77      9.40 o 
  -1  -9   7     1091.17     1007.38     34.00 o 
   0  -9   7        5.08        5.99      6.82 o 
   1  -9   7     1154.34     1066.81     27.49 o 
   2  -9   7       21.61       10.75      8.27 o 
   3  -9   7        3.64       13.85      7.85 o 
   4  -9   7       81.98       95.69     12.81 o 
   5  -9   7      116.45      120.49     12.81 o 
   6  -9   7       24.35       13.85      8.89 o 
 -13  -8   7       10.50       36.37     12.40 o 
 -12  -8   7        1.91       29.14      9.92 o 
 -11  -8   7        3.01        0.62      9.92 o 
 -10  -8   7       52.62       57.04     11.99 o 
  -9  -8   7       36.23       24.59      9.92 o 
  -8  -8   7      339.74      321.78     15.29 o 
  -7  -8   7      115.52      135.16     10.95 o 
  -6  -8   7        6.55        8.47      7.65 o 
  -5  -8   7       27.68       32.65      8.06 o 
  -4  -8   7      225.42      262.88     12.61 o 
  -3  -8   7      127.54      122.74      9.45 o 
  -2  -8   7     2038.92     2041.55     68.71 o 
  -1  -8   7      190.96      184.18     20.56 o 
   0  -8   7       37.95       33.20     10.13 o 
   1  -8   7       11.47       15.09      7.44 o 
   2  -8   7      157.51      151.28     11.78 o 
   3  -8   7      226.01      250.27     15.09 o 
   4  -8   7        0.98       -5.37      7.65 o 
   5  -8   7       37.71       41.13     10.54 o 
   6  -8   7       22.21       30.79      9.51 o 
   7  -8   7        5.86        7.65      9.92 o 
 -13  -7   7       20.22       47.95     12.61 o 
 -12  -7   7        0.64        1.03      9.71 o 
 -11  -7   7       82.81       86.59     13.23 o 
 -10  -7   7        0.02      -10.54      8.68 o 
  -9  -7   7       19.16       16.33      8.89 o 
  -8  -7   7      109.04      103.13     11.16 o 
  -7  -7   7      839.12      856.21     22.94 o 
  -6  -7   7       43.54       45.88      8.89 o 
  -5  -7   7     1280.71     1336.71     26.04 o 
  -4  -7   7      605.05      666.50     18.19 o 
  -3  -7   7      277.15      253.37     13.33 o 
  -2  -7   7      160.08      152.73      9.71 o 
  -1  -7   7     1141.43     1121.02     16.65 o 
   0  -7   7     1452.13     1407.03    120.28 o 
   1  -7   7      447.91      400.72     16.33 o 
   2  -7   7       24.12       45.05      9.71 o 
   3  -7   7       85.27       82.67     11.16 o 
   4  -7   7       18.88       21.29      8.89 o 
   5  -7   7        1.63      -13.23      7.85 o 
   6  -7   7       49.56       52.91     11.16 o 
   7  -7   7       18.94        2.69      8.68 o 
   8  -7   7        5.93       -6.41      8.06 o 
 -13  -6   7       18.00        9.71     11.57 o 
 -12  -6   7       57.62       84.53     14.67 o 
 -11  -6   7       14.00       15.71     11.16 o 
 -10  -6   7      598.05      596.44     22.32 o 
  -9  -6   7        0.20      -11.16      8.06 o 
  -8  -6   7      312.45      326.12     15.91 o 
  -7  -6   7      374.51      383.36     16.33 o 
  -6  -6   7       21.93       23.97      8.06 o 
  -5  -6   7       20.44       30.59      8.06 o 
  -4  -6   7      258.44      255.73     19.22 o 
  -3  -6   7      357.16      366.60     26.45 o 
  -2  -6   7       54.86       69.03      8.47 o 
  -1  -6   7      382.35      383.36     14.26 o 
   0  -6   7      353.68      350.70      9.44 o 
   1  -6   7      207.57      197.90      8.78 o 
   2  -6   7      181.73      174.43     11.57 o 
   3  -6   7       69.17       72.95     10.75 o 
   4  -6   7       38.83       36.99      9.71 o 
   5  -6   7        0.00      -12.40      6.20 o 
   6  -6   7       22.03       14.88      8.68 o 
   7  -6   7       18.17       16.95      8.68 o 
   8  -6   7       13.30       39.68      9.92 o 
   9  -6   7       32.26       32.45     11.37 o 
 -13  -5   7        1.10       18.60     11.37 o 
 -12  -5   7       20.80       40.30     11.78 o 
 -11  -5   7       81.71      108.29     14.05 o 
 -10  -5   7       43.55       54.77     11.99 o 
  -9  -5   7        6.28        5.58      8.68 o 
  -8  -5   7        0.00       -2.48      7.85 o 
  -7  -5   7      100.11       91.35     10.13 o 
  -6  -5   7      186.92      221.75     13.02 o 
  -5  -5   7       22.53       41.13      8.06 o 
  -4  -5   7      616.28      611.30     23.62 o 
  -3  -5   7      238.80      254.96      7.56 o 
  -2  -5   7       83.62       89.90      7.85 o 
  -1  -5   7       40.91       51.67      7.85 o 
   0  -5   7      105.32       94.03      8.47 o 
   1  -5   7       21.92       39.79      7.85 o 
   2  -5   7      143.99      136.61     10.33 o 
   3  -5   7      268.99      261.02     13.64 o 
   4  -5   7      214.21      224.03     13.64 o 
   5  -5   7       93.35       97.13     12.40 o 
   6  -5   7      113.14      120.41     11.68 o 
   7  -5   7        3.16        4.30     13.33 o 
   8  -5   7      146.00      152.27     17.98 o 
   9  -5   7      182.87      169.26     14.05 o 
  10  -5   7       14.80       32.65     10.13 o 
 -14  -4   7       31.24       25.21     11.99 o 
 -13  -4   7      206.75      187.45     16.12 o 
 -12  -4   7        4.61        4.34      9.92 o 
 -11  -4   7        8.30      -15.29      7.65 o 
 -10  -4   7        4.00        0.21      8.06 o 
  -9  -4   7        5.19       -7.23      7.44 o 
  -8  -4   7        7.90       14.67      8.27 o 
  -7  -4   7      111.36      103.33     10.33 o 
  -6  -4   7        4.17        6.20      7.03 o 
  -5  -4   7       61.11       75.64      9.30 o 
  -4  -4   7      156.36      153.68      4.96 o 
  -3  -4   7        0.19       -3.89      2.56 o 
  -2  -4   7       15.34       14.05      5.58 o 
  -1  -4   7       30.42       28.52      6.82 o 
   0  -4   7      310.47      350.92     12.81 o 
   1  -4   7       84.35       88.66      8.68 o 
   2  -4   7      378.73      389.11     10.13 o 
   3  -4   7      204.39      192.61     11.78 o 
   4  -4   7      124.18      123.38     10.54 o 
   5  -4   7       37.63       50.87      6.15 o 
   6  -4   7      170.51      162.41     12.30 o 
   7  -4   7        1.77       -0.99     10.02 o 
   8  -4   7      306.65      319.92     25.73 o 
   9  -4   7        4.08       10.33     15.09 o 
  10  -4   7       22.72       37.81     13.64 o 
 -14  -3   7       81.22      108.29     15.29 o 
 -13  -3   7       28.72       31.21     11.78 o 
 -12  -3   7       21.34       17.98     11.37 o 
 -11  -3   7      388.99      368.90     18.39 o 
 -10  -3   7       75.43       93.00     12.81 o 
  -9  -3   7      113.91      117.39     11.78 o 
  -8  -3   7      260.38      260.19     14.26 o 
  -7  -3   7        6.80        9.71      7.85 o 
  -6  -3   7      185.19      199.64     12.40 o 
  -5  -3   7       94.16       76.64      5.31 o 
  -4  -3   7      142.05      120.89      5.65 o 
  -3  -3   7      284.90      283.73      9.98 o 
  -2  -3   7        1.39        2.62      3.35 o 
  -1  -3   7      633.60      764.66     16.53 o 
   0  -3   7        0.43       -7.85      4.13 o 
   1  -3   7      374.03      439.99     14.26 o 
   2  -3   7        1.18       -8.68      5.17 o 
   3  -3   7      538.74      552.00     17.15 o 
   4  -3   7       79.93       74.07      5.89 o 
   5  -3   7        0.80       -0.56      3.59 o 
   6  -3   7      417.06      414.80     17.77 o 
   7  -3   7       78.01       90.99      6.44 o 
   8  -3   7       27.92       45.98     10.54 o 
   9  -3   7      201.92      189.63      9.06 o 
  10  -3   7       83.59       90.83     14.78 o 
  11  -3   7        1.09       14.04      7.85 o 
 -14  -2   7      218.10      202.95     15.71 o 
 -13  -2   7       39.12       40.71     11.78 o 
 -12  -2   7        6.66        9.30      9.92 o 
 -11  -2   7      163.53      149.83     13.64 o 
 -10  -2   7       51.98       53.32     10.95 o 
  -9  -2   7        2.83       -0.62      8.06 o 
  -8  -2   7      831.49      837.41     22.94 o 
  -7  -2   7        2.82       -2.07      7.03 o 
  -6  -2   7        4.22        4.75      6.41 o 
  -5  -2   7      157.12      161.40     17.05 o 
  -4  -2   7       18.22       36.44      6.51 o 
  -3  -2   7       60.00       64.73      5.11 o 
  -2  -2   7      543.36      564.99     10.64 o 
  -1  -2   7       24.90       26.35      4.16 o 
   0  -2   7        0.03       -7.03      4.13 o 
   1  -2   7      300.04      305.04     11.57 o 
   2  -2   7      233.47      244.48     11.37 o 
   3  -2   7        0.00       -1.24      5.37 o 
   4  -2   7      595.66      636.87     15.40 o 
   5  -2   7       24.07       22.04      5.15 o 
   6  -2   7      191.93      169.51      7.89 o 
   7  -2   7      136.15      136.50      7.74 o 
   8  -2   7        0.25        1.36      6.82 o 
   9  -2   7       93.89      113.44     11.06 o 
  10  -2   7        2.02        0.34     15.81 o 
  11  -2   7        1.74        5.12     10.54 o 
 -14  -1   7        8.88       17.98     10.95 o 
 -13  -1   7       68.62       71.09     12.40 o 
 -12  -1   7      118.03      116.97     13.23 o 
 -11  -1   7       86.48      106.43     14.67 o 
 -10  -1   7       78.05      106.43     13.23 o 
  -9  -1   7       52.48       50.63     10.75 o 
  -8  -1   7      402.72      423.04     17.15 o 
  -7  -1   7       65.44       73.16     10.13 o 
  -6  -1   7       16.46       16.05      3.94 o 
  -5  -1   7       31.56       28.58      4.31 o 
  -4  -1   7      335.04      353.46     14.67 o 
  -3  -1   7     1740.29     1971.19    106.43 o 
  -2  -1   7       33.52       60.55      6.61 o 
  -1  -1   7     1921.04     2152.10     44.95 o 
   0  -1   7     7163.39     7568.95    130.20 o 
   2  -1   7     1243.21     1291.04     22.32 o 
   3  -1   7      198.66      187.65     10.13 o 
   4  -1   7       25.02       30.42      4.91 o 
   5  -1   7        3.30        5.28      4.23 o 
   6  -1   7      107.90      103.58      6.97 o 
   7  -1   7      183.82      184.80      8.46 o 
   8  -1   7       16.93       16.02      5.68 o 
   9  -1   7      165.28      178.58     17.05 o 
  10  -1   7        6.07       -2.24      5.11 o 
  11  -1   7       26.84       37.89      9.30 o 
  12  -1   7       10.54       32.03     10.54 o 
 -13   0   7       20.59       36.58     10.95 o 
 -12   0   7      126.60      132.89     13.43 o 
 -11   0   7      219.34      197.78     14.47 o 
 -10   0   7        3.91       -0.41      8.06 o 
  -9   0   7       80.31       96.72     12.40 o 
  -8   0   7      167.90      158.31     11.99 o 
  -7   0   7        0.07       -4.13      5.99 o 
  -6   0   7       70.26       73.89      5.89 o 
  -5   0   7       31.83       55.35      5.02 o 
  -4   0   7      128.94      134.93      5.70 o 
  -3   0   7      340.95      338.84      7.77 o 
  -2   0   7       48.67       65.31      7.03 o 
  -1   0   7      548.22      536.92     13.02 o 
   0   0   7      159.19      200.19      6.82 o 
   1   0   7      310.48      303.83      7.75 o 
   2   0   7        6.15       11.40      3.79 o 
   3   0   7      348.15      413.74     12.81 o 
   4   0   7        3.36        4.39      6.51 o 
   5   0   7       54.23       76.78      5.91 o 
   6   0   7       82.88       84.93      7.37 o 
   7   0   7       22.52       20.57      5.77 o 
   8   0   7      297.69      297.53     12.30 o 
   9   0   7        0.01       -5.39      4.59 o 
  10   0   7        9.00        3.82      7.96 o 
  11   0   7        6.71        0.58     13.43 o 
  12   0   7        3.74       27.07      8.27 o 
 -13   1   7        0.03        1.86      9.09 o 
 -12   1   7       68.66       90.11     13.23 o 
 -11   1   7       77.03      115.53     14.05 o 
 -10   1   7      272.31      235.19     14.88 o 
  -9   1   7      151.60      157.48     12.61 o 
  -8   1   7       58.67       83.70     11.57 o 
  -7   1   7      157.30      157.08      6.46 o 
  -6   1   7      647.64      671.37     10.96 o 
  -5   1   7      633.73      719.64     11.02 o 
  -4   1   7     3132.92     3404.74    126.27 o 
  -3   1   7     2265.80     2508.80    115.32 o 
  -2   1   7     2020.21     2326.02     24.59 o 
  -1   1   7      169.79      172.15      8.68 o 
   0   1   7     1205.86     1263.76     19.63 o 
   1   1   7        1.35       -1.34      3.14 o 
   2   1   7      934.40      956.42     12.93 o 
   3   1   7     1044.41     1166.70     46.09 o 
   4   1   7       32.70       31.08      4.90 o 
   5   1   7      315.90      320.97      8.24 o 
   6   1   7       41.63       51.67      8.47 o 
   7   1   7       83.57      101.68      9.92 o 
   8   1   7      236.65      216.79     13.43 o 
   9   1   7       70.92       76.26     11.37 o 
  10   1   7       19.89       11.99      8.06 o 
  11   1   7       11.09       29.49      8.05 o 
  12   1   7       16.76       20.25      8.89 o 
  13   1   7       30.71       41.95      9.92 o 
 -13   2   7        2.36        2.69      8.27 o 
 -12   2   7        3.04       17.36      8.89 o 
 -11   2   7       34.60       43.19     11.16 o 
 -10   2   7       81.48       94.86     13.02 o 
  -9   2   7      247.08      229.40     14.26 o 
  -8   2   7       14.38       17.36      7.85 o 
  -7   2   7      510.52      532.50     10.87 o 
  -6   2   7      110.73      117.07      6.72 o 
  -5   2   7       89.46       76.71      5.21 o 
  -4   2   7      793.46      858.15     11.94 o 
  -3   2   7      225.85      245.29      6.93 o 
  -2   2   7       16.93       18.60      5.58 o 
  -1   2   7     3700.04     3566.63     31.41 o 
   0   2   7     1215.20     1307.57     19.84 o 
   1   2   7       47.13       66.96      7.65 o 
   2   2   7      459.73      448.46     13.02 o 
   3   2   7      260.81      275.76      6.27 o 
   4   2   7        2.49       18.25      3.40 o 
   5   2   7       79.19       96.50      4.97 o 
   6   2   7      225.10      223.36      6.80 o 
   7   2   7        4.71        0.31      3.84 o 
   8   2   7       49.60       45.62      5.50 o 
   9   2   7      320.75      312.91     16.81 o 
  10   2   7       46.10       50.13      6.36 o 
  11   2   7       25.06       38.17      5.10 o 
  12   2   7       46.01       65.10     10.75 o 
  13   2   7       12.24       45.26     10.13 o 
 -13   3   7        5.34        8.27      8.68 o 
 -12   3   7      637.90      565.23     22.53 o 
 -11   3   7        4.41        7.23      8.47 o 
 -10   3   7       61.49       65.31     11.16 o 
  -9   3   7       57.86       91.55     11.37 o 
  -8   3   7       81.42       83.49     10.95 o 
  -7   3   7       47.56       68.86      6.31 o 
  -6   3   7      666.73      722.18     12.40 o 
  -5   3   7      465.37      505.49     11.26 o 
  -4   3   7      920.51     1054.10     45.78 o 
  -3   3   7       12.69       19.59      4.34 o 
  -2   3   7      407.03      429.04     12.19 o 
  -1   3   7     1573.83     1437.15     20.67 o 
   0   3   7     1969.54     1854.41     23.56 o 
   1   3   7     3405.28     3285.77     31.62 o 
   2   3   7      155.07      157.27      8.89 o 
   3   3   7      928.58     1002.98     45.78 o 
   4   3   7       22.47       31.61      4.61 o 
   5   3   7      887.57      882.23     22.35 o 
   6   3   7      134.13      148.17      6.68 o 
   7   3   7        6.85       13.06      4.06 o 
   8   3   7       44.79       51.14      5.64 o 
   9   3   7      301.19      267.07      8.05 o 
  10   3   7       69.19       85.44      8.74 o 
  11   3   7      228.05      209.80      8.39 o 
  12   3   7       53.92       74.40     11.57 o 
  13   3   7        2.90       -4.75      7.65 o 
 -12   4   7       69.76      101.27     12.81 o 
 -11   4   7       31.71       26.25      8.27 o 
 -10   4   7      128.29      118.21     12.19 o 
  -9   4   7      276.70      236.84     14.26 o 
  -8   4   7       20.65       24.65      5.35 o 
  -7   4   7       82.19       88.02      6.36 o 
  -6   4   7      300.53      284.82     10.33 o 
  -5   4   7       88.65       96.51      5.84 o 
  -4   4   7        4.97       12.50      3.77 o 
  -3   4   7      333.45      363.42      8.40 o 
  -2   4   7       41.38       47.95      4.09 o 
  -1   4   7        6.71        7.85      5.37 o 
   0   4   7      732.18      696.05     15.50 o 
   1   4   7      571.69      610.70     14.88 o 
   2   4   7        0.93        2.69      5.17 o 
   3   4   7      425.08      472.04     12.19 o 
   4   4   7     1418.62     1423.37    113.87 o 
   5   4   7      113.53      115.42      9.61 o 
   6   4   7        5.84        4.97      4.41 o 
   7   4   7      119.65      136.58     10.33 o 
   8   4   7      720.47      730.61     42.57 o 
   9   4   7      152.65      150.20      9.51 o 
  10   4   7       29.41       34.70      5.17 o 
  11   4   7       36.00       72.13     11.16 o 
  12   4   7       15.30       31.62      9.71 o 
  13   4   7       32.85       66.75     11.16 o 
 -12   5   7      182.84      189.10     13.43 o 
 -11   5   7        0.01        7.03      8.27 o 
 -10   5   7       70.78       78.74     11.16 o 
  -9   5   7       15.84       27.69      8.27 o 
  -8   5   7      671.71      628.62     13.49 o 
  -7   5   7      324.20      349.46      9.93 o 
  -6   5   7      988.09      943.41     14.75 o 
  -5   5   7       34.77       39.82      5.04 o 
  -4   5   7       30.70       44.14      8.99 o 
  -3   5   7      315.40      289.45      9.40 o 
  -2   5   7      371.66      397.50      9.51 o 
  -1   5   7      126.32      146.73      9.09 o 
   0   5   7      194.43      206.25      9.92 o 
   1   5   7      200.44      217.00     10.13 o 
   2   5   7      259.75      248.62     11.16 o 
   3   5   7        9.61        2.87      2.87 o 
   4   5   7      119.98      142.48      5.02 o 
   5   5   7     1114.33     1103.47     23.56 o 
   6   5   7      101.58       85.75      4.79 o 
   7   5   7      328.74      352.95     10.30 o 
   8   5   7      897.69      903.73     21.08 o 
   9   5   7        7.89       -3.27      4.96 o 
  10   5   7      812.64      718.76     57.04 o 
  11   5   7       39.02       41.95     10.13 o 
  12   5   7       38.80       53.94     11.16 o 
  13   5   7      158.98      175.87     13.64 o 
  14   5   7        9.59       22.53      9.30 o 
 -11   6   7       38.86       53.53     10.33 o 
 -10   6   7       37.22       47.95      8.89 o 
  -9   6   7        5.59        6.72      4.46 o 
  -8   6   7       15.55       13.15      5.37 o 
  -7   6   7       49.63       52.74      6.57 o 
  -6   6   7       20.40       19.32      4.75 o 
  -5   6   7       36.46       40.89     10.23 o 
  -4   6   7       12.03       13.55      3.82 o 
  -3   6   7        1.95        7.18      3.58 o 
  -2   6   7       14.45       21.02      3.63 o 
  -1   6   7      440.82      423.66     13.43 o 
   0   6   7      178.34      189.51     10.13 o 
   1   6   7      224.94      262.67     11.16 o 
   2   6   7     1243.22     1269.54     21.49 o 
   3   6   7      159.02      164.89      7.06 o 
   4   6   7      268.37      317.15     10.75 o 
   5   6   7     1175.24     1196.21     31.47 o 
   6   6   7        0.76        2.05      3.31 o 
   7   6   7     1454.26     1495.98     23.59 o 
   8   6   7      122.92      141.41     10.23 o 
   9   6   7        3.15        0.76      5.32 o 
  10   6   7       50.29       68.54      7.67 o 
  11   6   7       63.95       65.72     11.99 o 
  12   6   7       23.79       41.33     10.95 o 
  13   6   7       11.24       34.10     10.54 o 
  14   6   7       22.48       59.73     11.16 o 
  -9   7   7       23.91        4.13      6.82 o 
  -8   7   7      269.71      234.87      9.19 o 
  -7   7   7      713.72      641.26     25.83 o 
  -6   7   7      484.15      496.15     11.73 o 
  -5   7   7       24.25       32.07      5.02 o 
  -4   7   7      262.23      256.61      7.89 o 
  -3   7   7      196.99      214.29      7.00 o 
  -2   7   7      761.53      763.08     11.52 o 
  -1   7   7      457.70      469.94      8.82 o 
   0   7   7        0.03        0.41      5.37 o 
   1   7   7       34.56       36.79      7.44 o 
   2   7   7      242.42      265.91      8.47 o 
   3   7   7      233.30      236.79     14.78 o 
   4   7   7       46.70       31.80      3.89 o 
   5   7   7       10.53       14.41      3.70 o 
   6   7   7      118.71      123.60      5.55 o 
   7   7   7       37.84       73.12      5.52 o 
   8   7   7      335.20      341.76     12.11 o 
   9   7   7      108.12       89.77      7.59 o 
  10   7   7        0.10       -1.45      7.03 o 
  11   7   7        3.24      -12.19      7.65 o 
  12   7   7       49.73       60.76     11.78 o 
  13   7   7        2.89        5.79      8.89 o 
  14   7   7        2.36       10.75      9.92 o 
  -9   8   7        9.16        0.41      6.20 o 
  -8   8   7       51.65       54.77      9.92 o 
  -7   8   7        1.40       -2.27      7.03 o 
  -6   8   7       81.19       77.91      9.51 o 
  -5   8   7      245.82      228.57     12.81 o 
  -4   8   7      520.94      527.77     10.92 o 
  -3   8   7       62.82       68.73      5.16 o 
  -2   8   7       11.03       21.69      9.09 o 
  -1   8   7      319.87      336.25     16.02 o 
   0   8   7      139.73      137.02      9.71 o 
   1   8   7      277.55      319.09     12.81 o 
   2   8   7      193.65      191.48     13.33 o 
   3   8   7      962.17      970.99     31.41 o 
   4   8   7      381.90      412.01     22.83 o 
   5   8   7     1163.69     1204.01     35.17 o 
   6   8   7       53.88       74.32      5.52 o 
   7   8   7      467.30      453.29     14.92 o 
   8   8   7       96.05       85.77      5.43 o 
   9   8   7       43.86       42.93      6.42 o 
  10   8   7       37.07       39.06      9.51 o 
  11   8   7        2.43       10.54      9.09 o 
  12   8   7       30.71       48.15     11.16 o 
  13   8   7       17.46       36.17     11.16 o 
  14   8   7       49.43       93.41     13.85 o 
 -10   9   7       10.52       14.05      7.65 o 
  -9   9   7       45.82       71.71     10.54 o 
  -8   9   7       37.36       35.13      9.09 o 
  -7   9   7       65.29       93.83     13.02 o 
  -6   9   7       18.91       15.71      8.68 o 
  -5   9   7      152.11      142.81     11.37 o 
  -4   9   7      175.27      140.74     11.16 o 
  -3   9   7       26.64       38.23      9.09 o 
  -2   9   7      156.68      160.99     11.37 o 
  -1   9   7       26.84       38.85      8.47 o 
   0   9   7       41.55       58.14      3.76 o 
   1   9   7       15.53       31.30      6.05 o 
   2   9   7       95.01      107.83      7.29 o 
   3   9   7      536.05      520.22     18.81 o 
   4   9   7      207.01      197.32      8.71 o 
   5   9   7        0.78        0.81      3.45 o 
   6   9   7       24.06       30.69      4.50 o 
   7   9   7      373.82      392.58     12.73 o 
   8   9   7       51.39       74.12      6.93 o 
   9   9   7      102.28      111.24     13.12 o 
  10   9   7      123.51      132.27     11.37 o 
  11   9   7       38.81       60.97     10.95 o 
  12   9   7      147.81      119.66     12.19 o 
  13   9   7        7.12       40.09     10.75 o 
  14   9   7       11.32       36.37     10.54 o 
  -9  10   7        2.14       26.04      8.89 o 
  -8  10   7       84.87       98.79     10.75 o 
  -7  10   7       96.54       97.34     10.75 o 
  -6  10   7       47.16       52.70     10.54 o 
  -5  10   7       33.34       53.53     10.13 o 
  -4  10   7       18.99       23.15      8.27 o 
  -3  10   7      169.56      158.51     11.99 o 
  -2  10   7        3.43       12.61      7.65 o 
  -1  10   7       19.71       24.59      7.85 o 
   0  10   7       10.67       12.61      7.85 o 
   1  10   7        7.94        8.10      8.16 o 
   2  10   7        7.08        7.28      5.70 o 
   3  10   7      914.49      857.71     59.21 o 
   4  10   7       78.47       88.25     11.26 o 
   5  10   7      747.39      779.87     26.04 o 
   6  10   7       90.27      102.90      7.20 o 
   7  10   7      242.20      230.19     13.53 o 
   8  10   7       74.03       86.93      5.43 o 
   9  10   7      362.34      359.54     10.80 o 
  10  10   7       64.32       82.05      9.30 o 
  11  10   7       27.39       34.51      9.92 o 
  12  10   7       98.28      121.52     11.78 o 
  13  10   7       32.65       36.17     11.37 o 
  -8  11   7        4.80       11.37      7.85 o 
  -7  11   7        0.18       -9.71      5.99 o 
  -6  11   7      224.74      188.69     14.05 o 
  -5  11   7        0.26       -5.99      6.61 o 
  -4  11   7       46.98       55.59     10.13 o 
  -3  11   7        5.36        8.68      7.03 o 
  -2  11   7      187.94      161.61     11.99 o 
  -1  11   7        5.48       -4.96      7.03 o 
   0  11   7       11.56        6.56      5.91 o 
   1  11   7      281.52      250.71     10.18 o 
   2  11   7       33.03       49.69      7.53 o 
   3  11   7       92.09       95.09     17.05 o 
   4  11   7      164.79      164.77      8.88 o 
   5  11   7      553.50      521.82     12.88 o 
   6  11   7        1.26       -1.21      6.41 o 
   7  11   7       29.96       40.47      4.81 o 
   8  11   7        1.94        4.57      4.23 o 
   9  11   7       20.82       29.60      5.68 o 
  10  11   7       25.50       35.15      6.41 o 
  11  11   7      212.56      222.17     13.64 o 
  12  11   7       65.39       96.93     11.99 o 
  13  11   7        0.04       10.54      8.27 o 
  -8  12   7        0.40        7.85      8.68 o 
  -7  12   7        9.58       26.04      9.30 o 
  -6  12   7       11.60       24.80      9.09 o 
  -5  12   7       13.49        2.27      7.85 o 
  -4  12   7       36.16       46.91      9.92 o 
  -3  12   7        1.23        3.31      7.44 o 
  -2  12   7        1.03        1.03      6.61 o 
  -1  12   7       32.51       42.57      9.92 o 
   0  12   7       17.40       15.31      6.85 o 
   1  12   7      145.23      143.04      9.40 o 
   2  12   7      247.46      234.64     14.88 o 
   3  12   7      113.55      107.36      8.12 o 
   4  12   7      899.54      882.79     16.84 o 
   5  12   7       39.45       59.49      7.65 o 
   6  12   7      162.80      136.98      7.97 o 
   7  12   7      179.30      189.54      8.80 o 
   8  12   7      179.68      171.12     12.40 o 
   9  12   7      462.63      467.06     18.39 o 
  10  12   7        0.54       -2.48      7.03 o 
  11  12   7       64.14      115.53     10.33 o 
  12  12   7       49.44       87.63      9.71 o 
  13  12   7      148.36      174.63     13.02 o 
  -7  13   7        7.29       12.40      8.89 o 
  -6  13   7        1.07        6.61      8.47 o 
  -5  13   7        2.87        0.41      8.47 o 
  -4  13   7        9.62        3.10      7.65 o 
  -3  13   7       93.21      106.85     14.05 o 
  -2  13   7        0.32       -1.03      7.23 o 
  -1  13   7      107.59       96.72     10.75 o 
   0  13   7      339.65      309.50     16.22 o 
   1  13   7       77.93       89.58      8.60 o 
   2  13   7      311.33      287.59     11.42 o 
   3  13   7      154.22      160.28      9.06 o 
   4  13   7      246.13      228.33     10.12 o 
   5  13   7       74.41       83.39      8.54 o 
   6  13   7      709.36      659.48     15.04 o 
   7  13   7        0.10       -6.85      4.61 o 
   8  13   7      349.42      338.31     16.53 o 
   9  13   7      104.89      111.39     11.16 o 
  10  13   7       62.74       81.84     11.57 o 
  11  13   7       32.00       27.69      8.68 o 
  -6  14   7      144.62      140.33     13.23 o 
  -5  14   7       11.29        5.17      8.47 o 
  -4  14   7      277.93      292.02     17.36 o 
  -3  14   7        1.18       -1.86      8.27 o 
  -2  14   7      145.52      147.15     13.43 o 
  -1  14   7        5.42       -9.92      7.03 o 
   0  14   7       61.19       82.81      9.41 o 
   1  14   7      110.97       99.14     13.95 o 
   2  14   7       91.43      101.01     13.74 o 
   3  14   7      694.60      661.91     16.09 o 
   4  14   7       19.88       28.57      6.79 o 
   5  14   7     1066.64     1004.26     18.98 o 
   6  14   7       69.11       73.54      9.71 o 
   7  14   7      507.30      480.08     20.67 o 
   8  14   7        7.61        1.03      8.06 o 
   9  14   7      188.18      168.02     13.23 o 
  10  14   7      115.59      121.31     11.99 o 
  11  14   7       16.96        7.23      7.65 o 
  -4  15   7       19.33        7.03      9.71 o 
  -3  15   7       59.42       76.47     12.61 o 
  -2  15   7        0.19       -4.96      7.85 o 
  -1  15   7      142.22      157.27     13.23 o 
   0  15   7      157.80      147.95      9.53 o 
   1  15   7      158.86      146.71      9.58 o 
   2  15   7       20.55       28.61      7.96 o 
   3  15   7       19.28       27.10      7.18 o 
   4  15   7       57.46       57.63      7.83 o 
   5  15   7       29.60       26.75      7.18 o 
   6  15   7      203.65      186.77      9.92 o 
   7  15   7       25.73       11.99     10.54 o 
   8  15   7       47.98       62.21     12.40 o 
   9  15   7      116.24      140.12     13.02 o 
  10  15   7       13.81       15.29      9.09 o 
  11  15   7       35.92       39.06     10.75 o 
  -3  16   7        1.21       -2.27      8.06 o 
  -2  16   7       15.64       24.18      9.30 o 
  -1  16   7        8.05       21.91      9.51 o 
   0  16   7        0.55        7.51      6.79 o 
   1  16   7        8.32        8.97      8.99 o 
   2  16   7       18.66       13.73      9.61 o 
   3  16   7       10.55       -5.13      9.30 o 
   4  16   7       24.66       17.67      6.95 o 
   5  16   7       33.39       56.68      7.80 o 
   6  16   7       65.06      100.85     16.33 o 
   7  16   7      193.67      176.91     15.50 o 
   8  16   7       59.26       87.63     14.88 o 
   9  16   7      162.95      183.11     14.26 o 
  10  16   7       11.32       -8.47      8.68 o 
  -1  17   7       88.53      121.73     11.99 o 
   0  17   7       36.13       36.99     10.33 o 
   1  17   7       21.07        9.82      6.41 o 
   2  17   7        6.01       -8.60      6.07 o 
   3  17   7        8.93       18.49      6.85 o 
   4  17   7       10.69        6.53     16.95 o 
   5  17   7       15.49       23.88     12.61 o 
   6  17   7       30.78       22.94     13.02 o 
   7  17   7        3.84       -1.65     11.57 o 
   8  17   7      243.64      240.35     16.95 o 
   9  17   7       38.14       62.62     13.43 o 
   2  18   7       67.37      105.63     23.46 o 
   3  18   7        6.33       10.66     23.56 o 
   4  18   7       14.67       18.47     23.66 o 
   5  18   7       37.08       32.65     13.23 o 
   6  18   7        2.46        6.82     11.78 o 
  -5 -13   8       31.25       93.00     11.57 o 
  -4 -13   8       86.52      104.37     11.99 o 
  -8 -12   8       26.46       41.13     10.75 o 
  -7 -12   8       68.53      100.85     14.47 o 
  -6 -12   8        2.79        9.51      8.68 o 
  -5 -12   8       10.01        9.09      9.09 o 
  -4 -12   8       21.21       37.41     10.54 o 
  -3 -12   8       30.31       40.09     10.95 o 
   0 -12   8        0.59        9.09      8.06 o 
   1 -12   8        1.14       13.43      7.85 o 
 -10 -11   8      119.63      107.05     11.57 o 
  -9 -11   8       14.84       17.77      9.51 o 
  -8 -11   8        1.74       16.12     10.33 o 
  -7 -11   8        2.09      -16.53      8.27 o 
  -6 -11   8       22.12       45.47     10.75 o 
  -5 -11   8        1.71        3.10      8.47 o 
  -4 -11   8        0.20       -5.17      7.85 o 
  -3 -11   8       98.64      117.18     11.99 o 
  -2 -11   8       51.22       81.84     11.37 o 
  -1 -11   8        0.15       -6.61      6.82 o 
   0 -11   8      185.81      160.17     11.99 o 
   1 -11   8      111.37      112.01     10.95 o 
   2 -11   8      279.90      248.00     15.29 o 
   3 -11   8        0.91       12.19      8.47 o 
 -11 -10   8       80.44      117.39     11.78 o 
 -10 -10   8       41.22       34.31     10.75 o 
  -9 -10   8      132.02      151.49     12.19 o 
  -8 -10   8       26.06       57.45     10.13 o 
  -7 -10   8        4.78        3.51      7.65 o 
  -6 -10   8       83.18       97.13     12.81 o 
  -5 -10   8       21.73       47.33     10.13 o 
  -4 -10   8      147.55      151.69     11.99 o 
  -3 -10   8        1.83        6.41      7.03 o 
  -2 -10   8       29.81       52.78      6.35 o 
  -1 -10   8       28.06       56.42      8.27 o 
   0 -10   8      310.30      320.33     15.71 o 
   1 -10   8       37.89       38.23      9.71 o 
   2 -10   8       12.55       25.42      8.27 o 
   3 -10   8       56.66       74.81     12.40 o 
   4 -10   8       30.84       39.27     10.75 o 
 -11  -9   8       11.06       20.25     10.75 o 
 -10  -9   8      192.56      217.83     14.67 o 
  -9  -9   8        1.76       -6.82      8.06 o 
  -8  -9   8        8.04       13.43      8.47 o 
  -7  -9   8      104.49      109.12     11.16 o 
  -5  -9   8      197.90      197.99     13.23 o 
  -4  -9   8       76.46       70.47      8.47 o 
  -3  -9   8       61.52       81.01     11.16 o 
  -2  -9   8     1220.37     1181.13     45.67 o 
  -1  -9   8      328.52      358.71     15.40 o 
   0  -9   8       80.78       85.35      9.51 o 
   1  -9   8      579.87      572.26     21.08 o 
   2  -9   8        8.01       -2.48      7.85 o 
   3  -9   8      193.51      194.06     14.26 o 
   4  -9   8        4.39       -1.45      7.65 o 
   5  -9   8        1.88       -0.83      7.65 o 
 -12  -8   8        1.99       -4.96      9.92 o 
 -11  -8   8      377.26      349.06     18.39 o 
 -10  -8   8       16.05       31.41     11.16 o 
  -9  -8   8      437.32      457.14     19.43 o 
  -8  -8   8      159.31      147.97     12.19 o 
  -7  -8   8      148.58      154.79     11.99 o 
  -6  -8   8       65.65       89.69      9.71 o 
  -5  -8   8       47.84       67.79      9.92 o 
  -4  -8   8       89.44       81.43      9.09 o 
  -3  -8   8       30.47       60.13      6.49 o 
  -2  -8   8       15.92       21.39     10.02 o 
  -1  -8   8        2.70       -2.51      4.59 o 
   0  -8   8      399.33      377.16     16.33 o 
   1  -8   8      238.29      203.15     13.02 o 
   2  -8   8      152.84      147.77     11.57 o 
   3  -8   8      393.85      383.36     17.98 o 
   4  -8   8        1.36      -10.75      7.03 o 
   5  -8   8      298.35      274.86     16.95 o 
   6  -8   8       90.85       98.99     11.37 o 
   7  -8   8       27.16       43.19     10.75 o 
 -12  -7   8      106.77      125.86     16.53 o 
 -11  -7   8       16.36        3.51     10.54 o 
 -10  -7   8        1.40        5.37      9.51 o 
  -9  -7   8        0.89       14.67      8.27 o 
  -8  -7   8      353.78      330.46     16.33 o 
  -7  -7   8      116.81       93.83     10.95 o 
  -6  -7   8      213.33      212.25     13.02 o 
  -5  -7   8      156.34      159.13     11.57 o 
  -4  -7   8       91.07      104.37      9.92 o 
  -3  -7   8       32.63       51.30      6.82 o 
  -2  -7   8      590.65      589.82     17.98 o 
  -1  -7   8       79.78       78.99      5.97 o 
   0  -7   8      397.72      415.13     14.26 o 
   1  -7   8        1.23       -0.21      6.61 o 
   2  -7   8      477.76      450.94     18.39 o 
   3  -7   8       28.55       40.51     10.13 o 
   4  -7   8      174.33      161.41     12.61 o 
   5  -7   8       50.54       62.41     10.75 o 
   6  -7   8        5.39        0.83      7.85 o 
   7  -7   8      148.99      128.13     12.40 o 
 -13  -6   8        0.00        9.92     10.75 o 
 -12  -6   8      104.64      111.19     13.23 o 
 -11  -6   8      353.23      325.08     17.98 o 
 -10  -6   8        2.00       11.57      9.30 o 
  -9  -6   8      820.99      769.83     24.59 o 
  -8  -6   8        6.77        6.82      8.89 o 
  -7  -6   8        7.52        3.10      7.65 o 
  -6  -6   8      156.33      147.35     11.99 o 
  -5  -6   8     1381.17     1434.67     27.90 o 
  -4  -6   8      366.99      336.86     14.05 o 
  -3  -6   8       60.00       64.46      7.65 o 
  -2  -6   8       35.61       49.19      8.27 o 
  -1  -6   8       12.23        1.45      7.03 o 
   0  -6   8      692.40      669.76     22.63 o 
   1  -6   8        0.58      -11.57      6.20 o 
   2  -6   8     1279.50     1255.49     28.31 o 
   3  -6   8      442.76      417.05     17.57 o 
   4  -6   8        2.61       -1.24      7.85 o 
   5  -6   8      449.79      482.56     20.25 o 
   6  -6   8      232.56      241.18     15.29 o 
   7  -6   8       14.88       10.75      8.68 o 
   8  -6   8       53.32       96.51     13.85 o 
 -13  -5   8       47.93       67.58     13.85 o 
 -12  -5   8        0.65        9.51     10.33 o 
 -11  -5   8        1.52        3.51      9.92 o 
 -10  -5   8       48.67       47.74     11.16 o 
  -9  -5   8      197.43      140.53     12.40 o 
  -8  -5   8      834.49      804.75     23.56 o 
  -7  -5   8     1818.37     1739.50     32.45 o 
  -6  -5   8       18.73       14.05      8.89 o 
  -5  -5   8       54.37       76.26     10.13 o 
  -4  -5   8      301.98      293.84     13.14 o 
  -3  -5   8      269.23      253.17     13.02 o 
  -2  -5   8       67.42       63.03      7.44 o 
  -1  -5   8      458.56      458.18     15.71 o 
   0  -5   8        7.70       13.02      6.82 o 
   1  -5   8       26.08       39.27      8.68 o 
   2  -5   8      220.29      213.49     12.81 o 
   3  -5   8      389.52      400.10     16.95 o 
   4  -5   8      436.28      373.03     16.95 o 
   5  -5   8      163.64      141.77     11.99 o 
   6  -5   8      601.69      559.86     21.70 o 
   7  -5   8        4.39        3.58     14.05 o 
   8  -5   8       72.82       81.43     12.81 o 
   9  -5   8       10.17       -2.48      9.30 o 
 -13  -4   8        0.65       18.60     10.33 o 
 -12  -4   8       28.79       27.49     11.37 o 
 -11  -4   8      137.91      111.60     12.81 o 
 -10  -4   8       62.56       59.52     11.99 o 
  -9  -4   8       14.19       13.02      8.68 o 
  -8  -4   8      229.95      196.54     13.43 o 
  -7  -4   8      174.45      164.09     12.40 o 
  -6  -4   8      266.61      276.52     14.67 o 
  -5  -4   8      361.73      382.12     15.09 o 
  -4  -4   8       45.08       66.59      5.40 o 
  -3  -4   8        5.85        3.11      3.37 o 
  -2  -4   8      516.25      539.81     14.88 o 
  -1  -4   8        6.05        6.61      5.99 o 
   0  -4   8      218.11      210.18     11.16 o 
   1  -4   8        0.75        4.55      6.82 o 
   2  -4   8        8.73       14.47      7.65 o 
   3  -4   8       62.24       90.31     11.37 o 
   4  -4   8      427.19      388.53     16.95 o 
   5  -4   8      428.37      431.93     18.19 o 
   6  -4   8      154.56      148.32     10.95 o 
   7  -4   8       43.41       59.57     12.81 o 
   8  -4   8       23.33       35.14     12.09 o 
   9  -4   8        0.77       12.56      6.10 o 
  10  -4   8      140.32      204.27     10.13 o 
 -13  -3   8       60.12       78.12     13.85 o 
 -12  -3   8      247.21      250.89     16.74 o 
 -11  -3   8        0.35       -9.92      8.47 o 
 -10  -3   8       63.28       60.76     11.99 o 
  -9  -3   8     1000.12      945.91     26.25 o 
  -8  -3   8      215.88      193.44     13.64 o 
  -7  -3   8      115.90       97.96     10.75 o 
  -6  -3   8      697.08      710.31     20.46 o 
  -5  -3   8     2080.62     2188.58     32.86 o 
  -4  -3   8       54.66       70.85     10.75 o 
  -3  -3   8      358.51      339.10     11.83 o 
  -2  -3   8      232.97      217.28      7.45 o 
   0  -3   8       29.23       21.70      7.23 o 
   1  -3   8        5.68       10.13      6.61 o 
   2  -3   8       43.18       46.91      9.09 o 
   3  -3   8       85.53       88.45      9.30 o 
   4  -3   8       43.33       51.87      9.92 o 
   5  -3   8      121.72      142.38      7.96 o 
   6  -3   8       19.04       29.24     11.06 o 
   7  -3   8        9.70       14.06      6.92 o 
   8  -3   8        3.46        8.63     15.60 o 
   9  -3   8       47.55       78.83      7.03 o 
  10  -3   8       59.30       85.82     14.57 o 
 -13  -2   8        0.28        2.27     10.95 o 
 -12  -2   8       70.23       57.45     12.81 o 
 -11  -2   8        3.55        4.34      8.68 o 
 -10  -2   8      196.21      186.00     14.05 o 
  -9  -2   8       93.70      112.84     13.64 o 
  -8  -2   8      716.22      705.14     22.11 o 
  -7  -2   8        4.21        5.79      7.23 o 
  -6  -2   8        2.04        1.86      7.03 o 
  -5  -2   8      310.23      312.18     32.34 o 
  -4  -2   8       35.80       59.05      5.69 o 
  -3  -2   8     1026.47     1109.58     79.26 o 
  -2  -2   8       47.71       59.53      7.13 o 
  -1  -2   8       13.70       44.76      7.03 o 
   1  -2   8       42.52       57.66      8.47 o 
   2  -2   8      436.81      430.69     15.09 o 
   3  -2   8      159.97      166.57     11.16 o 
   4  -2   8       33.87       46.91      9.30 o 
   5  -2   8      203.26      217.20      8.56 o 
   6  -2   8      161.73      135.84      8.68 o 
   7  -2   8        0.03       -3.12      6.10 o 
   8  -2   8       50.01       65.07     12.50 o 
   9  -2   8      335.46      321.25     11.73 o 
  10  -2   8       22.51       29.82      9.40 o 
  11  -2   8        7.64       29.51      9.61 o 
 -13  -1   8      217.04      188.07     15.91 o 
 -12  -1   8      258.28      224.44     15.91 o 
 -11  -1   8       28.63       24.18     10.13 o 
 -10  -1   8      158.22      155.21     13.02 o 
  -9  -1   8        7.82       -3.93      7.65 o 
  -8  -1   8       97.86       96.72     10.95 o 
  -7  -1   8       69.12       83.91     10.95 o 
  -6  -1   8        1.25       -3.51      5.58 o 
  -5  -1   8       46.57       67.75      5.65 o 
  -4  -1   8       60.97       63.92      5.37 o 
  -3  -1   8      299.05      325.02     19.01 o 
  -2  -1   8       14.89       12.61      5.79 o 
  -1  -1   8       17.81       27.59      4.65 o 
   0  -1   8      177.58      181.28      6.79 o 
   1  -1   8      223.12      215.05      7.75 o 
   3  -1   8       36.42       50.63      8.68 o 
   4  -1   8      565.76      601.59     27.07 o 
   5  -1   8      117.94      131.89      7.18 o 
   6  -1   8        0.51       -7.34      9.61 o 
   7  -1   8      293.36      292.08     19.43 o 
   8  -1   8      650.08      623.85     23.46 o 
   9  -1   8       38.22       42.30     10.85 o 
  10  -1   8       20.46       29.23     20.36 o 
  11  -1   8      184.76      208.06      9.82 o 
 -13   0   8      103.08       95.69     14.88 o 
 -12   0   8       11.05        6.82      9.51 o 
 -11   0   8       49.98       60.14     11.99 o 
 -10   0   8        3.63        7.23      8.47 o 
  -9   0   8       71.76       76.47     12.19 o 
  -8   0   8      184.01      189.72     13.23 o 
  -7   0   8       17.72       16.95      8.06 o 
  -6   0   8      239.87      253.91     11.88 o 
  -5   0   8       45.83       66.35     13.64 o 
  -4   0   8       42.20       76.78      5.11 o 
  -3   0   8        6.93        1.93      3.58 o 
  -2   0   8     1102.26     1002.53     17.98 o 
  -1   0   8      988.23      839.68     16.95 o 
   0   0   8      285.64      351.96     10.64 o 
   1   0   8      800.45      798.57     12.57 o 
   2   0   8      928.56     1043.16     14.90 o 
   3   0   8      421.43      433.66     10.45 o 
   4   0   8     1077.73     1201.96     23.56 o 
   5   0   8        5.78        6.26      4.46 o 
   6   0   8       97.46       96.75      6.72 o 
   7   0   8      177.70      169.78      8.54 o 
   8   0   8        8.44        3.08      5.30 o 
   9   0   8        6.04       13.95      5.74 o 
  10   0   8      129.08      127.10     11.16 o 
  11   0   8       36.55       66.96      9.92 o 
  12   0   8        2.21       21.38      6.46 o 
 -13   1   8       18.43        7.65      9.30 o 
 -12   1   8       43.66       14.67     10.95 o 
 -11   1   8        4.19        4.75      8.89 o 
 -10   1   8       20.60       11.57      9.09 o 
  -9   1   8      235.56      219.89     14.26 o 
  -8   1   8       40.40       57.25     10.54 o 
  -7   1   8        3.51        5.79      7.44 o 
  -6   1   8      297.65      308.40      8.58 o 
  -5   1   8      379.59      407.89      9.33 o 
  -4   1   8       60.50       64.92     10.64 o 
  -3   1   8        8.27        8.15      3.58 o 
  -2   1   8      201.74      212.04      9.92 o 
  -1   1   8      116.09       98.17      7.85 o 
   0   1   8     1427.31     1481.17     22.73 o 
   1   1   8      618.41      622.68     15.71 o 
   2   1   8      726.06      776.58     12.57 o 
   3   1   8      192.59      187.82      7.45 o 
   4   1   8        0.00        1.70      3.28 o 
   5   1   8       21.92       38.78      4.80 o 
   6   1   8       36.92       41.71      8.37 o 
   7   1   8       88.96       89.60      5.87 o 
   8   1   8      135.49      126.79      6.49 o 
   9   1   8      490.28      448.92     13.19 o 
  10   1   8        5.22       10.93      4.53 o 
  11   1   8        0.30       16.01      6.11 o 
  12   1   8        2.86       14.12      4.74 o 
 -13   2   8        0.34       32.24     10.95 o 
 -12   2   8       13.25       26.66     10.75 o 
 -11   2   8        1.73       15.09      9.71 o 
 -10   2   8       17.49        8.47      7.65 o 
  -9   2   8      113.82      104.99     11.16 o 
  -8   2   8       41.33       41.54      9.92 o 
  -7   2   8      281.59      273.84      8.28 o 
  -6   2   8      213.53      235.87      7.94 o 
  -5   2   8      341.95      357.72      8.93 o 
  -4   2   8      263.74      264.01     10.33 o 
  -3   2   8       80.63       80.51      5.19 o 
  -2   2   8     2571.75     2831.52     29.76 o 
  -1   2   8        7.74        9.71      5.79 o 
   0   2   8     3928.44     4227.34     37.20 o 
   1   2   8     1836.29     1979.03     26.45 o 
   2   2   8      935.14     1002.95     19.84 o 
   3   2   8      951.26      932.96     14.03 o 
   4   2   8       99.46      122.29      5.28 o 
   5   2   8      217.22      248.07      7.23 o 
   6   2   8        0.11       -5.19      3.89 o 
   7   2   8       16.48       17.61      4.56 o 
   8   2   8       29.43       38.59      5.68 o 
   9   2   8      381.79      369.28      9.82 o 
  10   2   8        5.26        8.44      6.93 o 
  11   2   8       73.93       79.83      6.23 o 
  12   2   8       47.71       67.99     10.75 o 
  13   2   8       17.13       40.92      9.92 o 
 -13   3   8        1.39        6.82      8.06 o 
 -12   3   8       66.17       82.67     11.99 o 
 -11   3   8       47.49       55.18     10.75 o 
 -10   3   8      113.70       97.34     11.78 o 
  -9   3   8      184.02      153.97     12.40 o 
  -8   3   8      407.89      420.36     17.57 o 
  -7   3   8       11.97       10.29      4.47 o 
  -6   3   8      287.35      290.25     15.60 o 
  -5   3   8      100.14       91.56      6.12 o 
  -4   3   8       51.42       67.47      5.89 o 
  -3   3   8       43.76       58.98      5.32 o 
  -2   3   8        2.83        4.34      5.58 o 
  -1   3   8       26.56       23.15      6.61 o 
   0   3   8      221.52      262.88     11.16 o 
   1   3   8     1040.88     1085.20     20.25 o 
   2   3   8      798.70      777.89     17.57 o 
   3   3   8       30.84       58.28      8.27 o 
   4   3   8      730.23      719.02     65.41 o 
   5   3   8     1212.63     1216.19     60.24 o 
   6   3   8       21.68       20.83      4.52 o 
   7   3   8      535.63      514.45     12.53 o 
   8   3   8      536.72      488.50     19.08 o 
   9   3   8        3.53        3.18      4.09 o 
  10   3   8      183.05      160.62      7.15 o 
  11   3   8       56.64       72.21      6.56 o 
  12   3   8       17.42       23.35      8.68 o 
  13   3   8        1.44       12.40      8.06 o 
 -12   4   8       22.29       13.85      8.68 o 
 -11   4   8      103.84       93.83     10.95 o 
 -10   4   8       74.73       91.14     11.99 o 
  -9   4   8        0.09       -9.09      6.82 o 
  -8   4   8       13.47       32.24      8.89 o 
  -7   4   8     1208.72     1187.68     32.24 o 
  -6   4   8       42.13       43.29      5.82 o 
  -5   4   8      321.51      357.25      9.47 o 
  -4   4   8       99.16      111.50      6.13 o 
  -3   4   8       18.95       33.92      4.42 o 
  -2   4   8     2330.70     2510.16     29.55 o 
  -1   4   8     5285.39     5406.78     42.99 o 
   0   4   8      237.03      252.13     11.16 o 
   1   4   8     1524.77     1579.75     24.18 o 
   2   4   8      751.97      815.09     18.19 o 
   3   4   8       13.95       19.01      6.61 o 
   4   4   8       28.61       42.26      5.21 o 
   5   4   8       98.42      104.10      6.41 o 
   6   4   8      295.22      263.37     15.19 o 
   7   4   8      138.88      136.22     10.33 o 
   8   4   8      449.18      417.39     28.31 o 
   9   4   8      136.89      132.46     12.81 o 
  10   4   8      137.98      113.49      8.40 o 
  11   4   8       69.68       93.22      9.19 o 
  12   4   8        0.54        6.61      7.65 o 
  13   4   8       76.52       94.45     12.61 o 
 -12   5   8       94.85      102.71     11.16 o 
 -11   5   8        1.88        5.17      8.06 o 
 -10   5   8       56.23       59.73     10.95 o 
  -9   5   8      197.97      168.43     12.19 o 
  -8   5   8       62.20       72.39      8.27 o 
  -7   5   8       13.20       13.57      5.25 o 
  -6   5   8       11.72       13.19      4.71 o 
  -5   5   8       20.96       20.30      6.41 o 
  -4   5   8       88.88       95.84      6.13 o 
  -3   5   8      542.34      569.13     16.02 o 
  -2   5   8       20.64       23.85      3.94 o 
  -1   5   8        3.08       -2.48      5.58 o 
   0   5   8        7.21       17.77      6.61 o 
   1   5   8       29.24       37.82      7.85 o 
   2   5   8        4.19        7.03      6.20 o 
   3   5   8       74.45       78.12      8.68 o 
   4   5   8      470.21      439.56     30.48 o 
   5   5   8      813.38      817.71     77.29 o 
   6   5   8       15.15       28.32      5.65 o 
   7   5   8      194.65      207.84      8.99 o 
   8   5   8       97.82       98.65     10.33 o 
   9   5   8       59.67       66.84      7.75 o 
  10   5   8      295.43      271.48     10.58 o 
  11   5   8       45.57       62.00     11.16 o 
  12   5   8      188.17      177.32     13.64 o 
  13   5   8        1.54        1.03      8.27 o 
 -11   6   8       71.36       83.70     10.13 o 
 -10   6   8       21.77       31.83      8.68 o 
  -9   6   8       57.64       65.10      9.51 o 
  -8   6   8      247.77      258.24      9.57 o 
  -7   6   8      296.50      295.78      9.79 o 
  -6   6   8       12.40       18.24      4.86 o 
  -5   6   8       49.31       65.08      7.96 o 
  -4   6   8       47.58       50.42      5.51 o 
  -3   6   8      343.88      379.21     16.33 o 
  -2   6   8       91.43       84.50      5.26 o 
  -1   6   8      308.05      325.29     12.81 o 
   0   6   8        1.10       -5.79      5.37 o 
   1   6   8        1.06       -4.96      5.37 o 
   2   6   8       20.91       34.51      7.65 o 
   3   6   8      738.60      749.78     18.39 o 
   4   6   8        3.83       -2.65      3.77 o 
   5   6   8      237.35      230.54      7.77 o 
   6   6   8        0.14        2.73      3.63 o 
   7   6   8      501.09      507.69     18.29 o 
   8   6   8        1.50        0.58      5.21 o 
   9   6   8       25.60       42.03      6.93 o 
  10   6   8       29.88       40.33      6.91 o 
  11   6   8        5.10        0.21      7.44 o 
  12   6   8       47.23       87.21     12.61 o 
  13   6   8      199.97      204.39     15.29 o 
  -9   7   8       51.34       66.34      9.71 o 
  -8   7   8      131.29      134.55      7.44 o 
  -7   7   8      112.77      110.31      7.65 o 
  -6   7   8       55.56       66.30      6.53 o 
  -5   7   8       24.72       33.34      6.92 o 
  -4   7   8       72.75       68.70      5.61 o 
  -3   7   8      191.53      186.62     14.67 o 
  -2   7   8       49.73       62.39      9.20 o 
  -1   7   8      306.45      318.06     13.23 o 
   0   7   8        2.28        2.89      6.41 o 
   1   7   8      137.47      121.31      9.51 o 
   2   7   8       19.10       16.33      7.03 o 
   3   7   8       58.41       70.89      9.51 o 
   4   7   8       66.54       79.90      8.30 o 
   5   7   8        9.61       10.46      3.86 o 
   6   7   8        3.33        5.48      3.61 o 
   7   7   8      129.32      100.18      5.53 o 
   8   7   8      120.15      128.70      9.09 o 
   9   7   8        9.74        8.02      5.99 o 
  10   7   8        2.75        0.21      5.55 o 
  11   7   8        2.71       17.98      8.47 o 
  12   7   8      157.03      170.71     13.85 o 
  13   7   8        8.14       19.43      9.09 o 
  -9   8   8        0.46        1.65      6.82 o 
  -8   8   8        5.78       12.81      7.23 o 
  -7   8   8        2.23        0.21      7.03 o 
  -6   8   8        0.04       -3.93      6.41 o 
  -5   8   8       68.64       76.14      6.27 o 
  -4   8   8      171.02      154.30      6.80 o 
  -3   8   8      389.89      354.69     14.05 o 
  -2   8   8      121.96      119.12      8.68 o 
  -1   8   8      129.52      147.10     16.22 o 
   0   8   8      482.81      447.22     15.50 o 
   1   8   8       38.01       56.63      9.30 o 
   2   8   8     1355.51     1250.53     24.18 o 
   3   8   8        4.19        6.10      5.89 o 
   4   8   8     1250.17     1173.72     34.60 o 
   5   8   8       57.35       76.60      5.19 o 
   6   8   8      293.59      279.11      7.44 o 
   7   8   8      386.14      381.95     15.50 o 
   8   8   8      169.21      159.60      6.45 o 
   9   8   8       56.28       72.06      7.65 o 
  10   8   8       98.84      100.23     10.75 o 
  11   8   8       37.84       54.77     10.33 o 
  12   8   8       79.22       94.24     13.23 o 
  13   8   8       52.61      106.64     14.26 o 
  -9   9   8      111.42      114.49     10.75 o 
  -8   9   8        0.23       12.81      7.65 o 
  -7   9   8        2.98      -10.95      7.03 o 
  -6   9   8      890.64      890.52     25.01 o 
  -5   9   8       84.24       78.53      9.51 o 
  -4   9   8      124.09      121.11     11.16 o 
  -3   9   8       69.23       85.56     11.37 o 
  -2   9   8      300.95      300.70     14.47 o 
  -1   9   8      190.62      147.15     11.16 o 
   0   9   8      109.99      101.27      9.92 o 
   1   9   8      176.44      142.60     10.95 o 
   2   9   8        2.55        1.79      5.26 o 
   3   9   8       21.08       34.95      6.62 o 
   4   9   8        0.42        1.00      5.17 o 
   5   9   8       74.06       91.73      5.41 o 
   6   9   8       13.28       19.06      4.35 o 
   7   9   8        0.20       -3.51      4.52 o 
   8   9   8      226.75      211.16      7.04 o 
   9   9   8        0.68       -2.07      4.82 o 
  10   9   8      342.00      335.62     16.12 o 
  11   9   8       47.63       48.98     10.95 o 
  12   9   8      222.74      244.07     15.09 o 
  13   9   8      157.10      194.47     15.09 o 
  -9  10   8        8.68       22.94      8.68 o 
  -8  10   8       26.28       39.47     10.13 o 
  -7  10   8        0.35       -0.21      7.23 o 
  -6  10   8       14.03        5.37      7.85 o 
  -5  10   8       14.75       20.25      7.85 o 
  -4  10   8      175.85      170.91     12.19 o 
  -3  10   8        1.97        5.99      7.44 o 
  -2  10   8       50.51       56.63     10.33 o 
  -1  10   8       18.78       23.15      8.27 o 
   0  10   8       41.98       49.39     10.13 o 
   1  10   8       12.92       15.71      7.85 o 
   2  10   8        1.11       -0.78      5.51 o 
   3  10   8      122.95      131.44      8.23 o 
   4  10   8       22.90       15.81      6.92 o 
   5  10   8        1.49        2.45      3.54 o 
   6  10   8      576.33      581.36     14.91 o 
   7  10   8       74.64       85.83     12.80 o 
   8  10   8      680.51      674.34     27.13 o 
   9  10   8      119.67      119.35     16.33 o 
  10  10   8      296.49      319.92     15.29 o 
  11  10   8        0.35       10.33      7.85 o 
  12  10   8      305.95      348.85     17.77 o 
  13  10   8       26.83       79.77     11.78 o 
  -8  11   8       85.22       93.62     11.37 o 
  -7  11   8       33.44       39.68     10.13 o 
  -6  11   8       12.93       26.66      9.09 o 
  -5  11   8       16.96        8.27      8.27 o 
  -4  11   8      197.61      181.45     12.81 o 
  -3  11   8       43.96       66.34     10.95 o 
  -2  11   8      614.93      578.87     20.46 o 
  -1  11   8      227.55      231.88     13.64 o 
   0  11   8      421.41      360.42     16.12 o 
   1  11   8      297.98      300.17     10.87 o 
   2  11   8       31.64       34.24      7.03 o 
   3  11   8        7.07       -5.36      5.65 o 
   4  11   8        1.05        6.47      5.91 o 
   5  11   8      179.99      167.02      8.77 o 
   6  11   8        6.76       17.09      9.00 o 
   7  11   8        0.76        4.83      3.63 o 
   8  11   8        0.03       -0.19      4.29 o 
   9  11   8      377.68      352.75     28.73 o 
  10  11   8       84.19      110.15     10.13 o 
  11  11   8       23.41       35.75      9.51 o 
  12  11   8       23.80       54.77     10.33 o 
  13  11   8        0.50       14.88      9.92 o 
  -8  12   8       27.32       37.61     10.95 o 
  -7  12   8       27.85       36.99      9.51 o 
  -6  12   8        2.60       13.02      8.89 o 
  -5  12   8      100.74      102.71     11.78 o 
  -4  12   8       19.20       11.99      8.27 o 
  -3  12   8       61.87       69.65     11.37 o 
  -2  12   8       16.45       14.88      7.85 o 
  -1  12   8       31.03       45.26      9.92 o 
   0  12   8      191.39      170.09     12.61 o 
   1  12   8        2.06        2.69      6.72 o 
   2  12   8       76.79       88.03      9.23 o 
   3  12   8       24.95       33.23      7.25 o 
   4  12   8       81.96       97.31     16.95 o 
   5  12   8       58.38       64.61      8.02 o 
   6  12   8      154.47      143.58      8.47 o 
   7  12   8       87.77       90.84     22.32 o 
   8  12   8      135.78      117.12      7.56 o 
   9  12   8       10.37       10.33      7.85 o 
  10  12   8       11.19       21.36     19.74 o 
  11  12   8       53.46       95.69     10.13 o 
  12  12   8        2.52       20.05      9.09 o 
  13  12   8        0.56       25.21      8.68 o 
  -7  13   8        1.59      -10.33      7.44 o 
  -6  13   8        1.78        9.51      8.27 o 
  -5  13   8       12.44       -1.45      7.65 o 
  -4  13   8       16.02       16.53      9.09 o 
  -3  13   8        0.89      -13.64      6.82 o 
  -2  13   8       22.98       38.44     10.33 o 
  -1  13   8       51.78       58.69     10.95 o 
   0  13   8      171.68      172.36     12.81 o 
   1  13   8        0.51       -8.64      5.23 o 
   2  13   8       81.48      108.68      9.88 o 
   3  13   8        1.99        0.76      5.80 o 
   4  13   8       26.30       31.52      9.20 o 
   5  13   8        0.62       -5.37      4.85 o 
   6  13   8        5.99       -3.55      5.41 o 
   7  13   8        1.68       -5.62      4.89 o 
   8  13   8      208.34      207.49     14.47 o 
   9  13   8      100.26       82.25     10.33 o 
  10  13   8        0.40      -12.61      7.23 o 
  -5  14   8        2.32       -8.06      7.65 o 
  -4  14   8       27.34       56.21     11.37 o 
  -3  14   8       19.11       29.55      9.51 o 
  -2  14   8       10.47        2.48      8.06 o 
  -1  14   8      393.13      356.70     17.98 o 
   0  14   8      104.17       91.55     13.02 o 
   1  14   8      151.22      124.85      8.97 o 
   2  14   8      467.51      436.15     13.68 o 
   3  14   8        0.00      -10.10      5.19 o 
   4  14   8       61.31       60.29      8.54 o 
   5  14   8        0.16       -1.46      5.91 o 
   6  14   8       20.57       14.49      6.31 o 
   7  14   8        0.80        0.59      5.79 o 
   8  14   8        1.43       10.33      9.09 o 
   9  14   8       39.00       49.19     10.75 o 
  10  14   8       52.98       73.37     11.37 o 
  -4  15   8      120.69      133.71     12.40 o 
  -3  15   8        0.41        5.17      8.89 o 
  -2  15   8      124.36      108.09     11.78 o 
  -1  15   8       37.08       42.78     10.95 o 
   0  15   8       42.49       38.23     10.33 o 
   1  15   8        5.48      -12.11      9.40 o 
   2  15   8       20.55       28.98      8.09 o 
   3  15   8       20.17       24.67      6.69 o 
   4  15   8        0.01       -3.75      7.03 o 
   5  15   8        0.84       -1.33      5.76 o 
   6  15   8        1.97       -1.91      8.68 o 
   7  15   8       86.59      100.03     14.88 o 
   8  15   8       34.65       37.41     11.16 o 
   9  15   8      324.45      317.85     17.57 o 
  10  15   8      108.06      104.99     11.78 o 
  11  15   8       37.75       45.67     11.16 o 
  -3  16   8        4.41       10.75      8.47 o 
  -2  16   8       23.50       13.02      9.51 o 
  -1  16   8       42.42       29.14      9.71 o 
   0  16   8      144.06      119.25     11.99 o 
   1  16   8       42.65       51.12     15.81 o 
   2  16   8        5.69        6.47      6.75 o 
   3  16   8      128.56      144.42      9.38 o 
   4  16   8       26.65       36.40      7.65 o 
   5  16   8        0.41        1.54     11.47 o 
   6  16   8       43.69       65.31      8.52 o 
   7  16   8       47.79       44.02     13.02 o 
   8  16   8        3.13      -12.19      9.51 o 
   9  16   8       71.34       83.49     14.88 o 
  10  16   8      185.78      164.71     13.85 o 
  -1  17   8       39.71       29.97     10.13 o 
   0  17   8       46.74       70.89     12.40 o 
   1  17   8      100.24       98.14     14.88 o 
   2  17   8      118.03      121.24      9.54 o 
   3  17   8       23.99       40.73      8.14 o 
   4  17   8        0.38       -4.05     11.78 o 
   5  17   8       27.13       43.87     12.50 o 
   6  17   8       18.45        7.44     10.95 o 
   7  17   8      133.96      140.95     17.57 o 
   8  17   8        0.60       -2.27     10.33 o 
   9  17   8       45.71       60.97     13.43 o 
   2  18   8        8.25       -0.72      6.72 o 
   3  18   8       17.54       32.15     10.64 o 
   4  18   8        1.10       10.27     26.04 o 
   5  18   8        2.21       19.84      8.06 o 
   6  18   8        0.06      -22.11     11.16 o 
  -6 -12   9       80.65      110.77     11.99 o 
  -5 -12   9       56.02       58.49     11.57 o 
  -4 -12   9        3.29        5.17      9.30 o 
  -8 -11   9       67.92       93.62     13.23 o 
  -7 -11   9        0.39      -11.37      8.89 o 
  -6 -11   9      178.83      203.98     14.05 o 
  -5 -11   9        1.13      -13.23      8.27 o 
  -4 -11   9      168.23      168.85     12.61 o 
  -3 -11   9        0.01        2.69      8.27 o 
   0 -11   9        6.85       19.84      8.27 o 
   1 -11   9      131.67      162.65     12.19 o 
  -8 -10   9       30.66       53.94     10.54 o 
  -7 -10   9      287.82      319.71     17.15 o 
  -6 -10   9       96.66       80.81     11.99 o 
  -5 -10   9      102.39      120.28     11.16 o 
  -4 -10   9        9.86        0.83      8.47 o 
  -3 -10   9        5.38       15.09      8.27 o 
  -2 -10   9       11.22       23.15      8.47 o 
  -1 -10   9       38.50       69.44      8.68 o 
   0 -10   9       51.79       40.30      9.30 o 
   1 -10   9       53.51       82.67     11.57 o 
   2 -10   9       26.35       41.95     10.13 o 
   3 -10   9        0.11       -2.69      7.65 o 
 -11  -9   9       74.37      101.27     14.26 o 
 -10  -9   9       22.49       55.39     11.99 o 
  -9  -9   9       59.50       58.28     10.95 o 
  -8  -9   9        3.29        9.92      7.85 o 
  -4  -9   9      177.25      206.25     12.81 o 
  -3  -9   9       15.77        7.85      7.03 o 
  -2  -9   9       18.09       34.19      6.10 o 
  -1  -9   9       13.07       20.67      8.06 o 
   0  -9   9        3.22        7.85      7.65 o 
   1  -9   9      143.67      136.19     11.78 o 
   2  -9   9       95.27      123.38     11.78 o 
   3  -9   9      195.86      177.73     14.26 o 
   4  -9   9      303.42      313.51     17.77 o 
 -11  -8   9       40.37       70.06     11.99 o 
 -10  -8   9      198.34      201.29     14.88 o 
  -9  -8   9       44.92       40.51     10.33 o 
  -8  -8   9        7.57        8.06      7.65 o 
  -7  -8   9        0.00      -10.75      7.03 o 
  -6  -8   9        0.07        6.41      7.65 o 
  -5  -8   9      147.33      161.82     11.57 o 
  -4  -8   9        0.04       12.40      7.23 o 
  -3  -8   9      110.71      123.17     10.75 o 
  -2  -8   9      319.06      331.39     24.90 o 
  -1  -8   9        8.12       13.03      7.75 o 
   0  -8   9        3.60        7.44      7.44 o 
   1  -8   9      398.50      380.88     17.98 o 
   2  -8   9        1.63        6.41      7.65 o 
   3  -8   9       35.32       23.77     10.33 o 
   4  -8   9        1.53       -3.72      7.44 o 
   5  -8   9       19.09       46.50     10.54 o 
   6  -8   9        9.08        8.47      9.71 o 
 -12  -7   9       15.77       26.45     11.16 o 
 -11  -7   9       10.34        9.30      9.51 o 
 -10  -7   9       83.71       89.28     12.61 o 
  -9  -7   9      169.39      193.85     14.67 o 
  -8  -7   9      190.99      216.17     14.47 o 
  -7  -7   9      122.18      135.78     12.40 o 
  -6  -7   9       16.32       31.41      9.71 o 
  -5  -7   9      202.77      214.52     13.02 o 
  -4  -7   9        2.73        6.20      7.03 o 
  -3  -7   9      545.35      546.42     17.98 o 
  -2  -7   9       66.40       70.27      7.85 o 
  -1  -7   9      294.50      309.40      9.70 o 
   0  -7   9       41.51       58.07     10.33 o 
   1  -7   9      149.53      116.97     10.95 o 
   2  -7   9      250.54      234.36     14.47 o 
   3  -7   9       78.90      123.59     12.19 o 
   4  -7   9       18.58       22.73      9.51 o 
   5  -7   9      223.63      220.51     15.71 o 
   6  -7   9       43.73       37.61     11.78 o 
   7  -7   9      134.28      144.05     13.43 o 
 -12  -6   9       67.88       73.57     14.67 o 
 -11  -6   9       42.26       44.23     11.37 o 
 -10  -6   9       82.84      109.12     14.67 o 
  -9  -6   9       63.93       45.05     11.16 o 
  -8  -6   9       38.31       40.92     10.33 o 
  -7  -6   9        9.36       10.95      8.68 o 
  -6  -6   9       86.47      112.43     11.57 o 
  -5  -6   9      136.67      127.93     11.16 o 
  -4  -6   9      356.21      370.96     15.29 o 
  -3  -6   9      116.88      116.45     13.74 o 
  -2  -6   9      410.67      402.17     15.29 o 
  -1  -6   9        8.62       15.91      7.23 o 
   0  -6   9      471.27      463.14     17.36 o 
   1  -6   9       86.57       90.31      9.71 o 
   2  -6   9      555.42      553.45     20.25 o 
   3  -6   9      569.56      541.67     20.67 o 
   4  -6   9        4.19       -3.93      7.23 o 
   5  -6   9      137.19      126.89     11.78 o 
   6  -6   9       17.50       19.84      8.89 o 
   8  -6   9       27.64       35.75     10.95 o 
 -13  -5   9       29.91       27.07     12.19 o 
 -12  -5   9      206.96      226.71     16.33 o 
 -11  -5   9        2.41       14.88     11.16 o 
 -10  -5   9      135.28      148.80     13.23 o 
  -9  -5   9       61.99       67.37     11.99 o 
  -8  -5   9      619.29      651.41     22.11 o 
  -7  -5   9      958.15      912.63     24.80 o 
  -6  -5   9      458.66      449.29     17.57 o 
  -5  -5   9        0.21        3.72      7.85 o 
  -4  -5   9      301.49      307.31     14.88 o 
  -3  -5   9     1353.35     1325.54     49.73 o 
  -2  -5   9     1198.00     1062.47     22.32 o 
  -1  -5   9      111.12      103.13      9.71 o 
   0  -5   9     1064.68      965.13     23.35 o 
   1  -5   9       68.90       79.98      9.30 o 
   2  -5   9      200.82      167.61     12.40 o 
   3  -5   9      240.12      207.29     13.23 o 
   4  -5   9      212.07      204.60     13.64 o 
   5  -5   9      111.26      120.90     12.19 o 
   6  -5   9      511.62      449.08     20.05 o 
   7  -5   9      151.58      171.33     13.85 o 
   8  -5   9        3.60       11.37      9.51 o 
 -13  -4   9       30.31       35.96     11.99 o 
 -12  -4   9       53.34       70.27     13.23 o 
 -11  -4   9       79.34       88.45     13.43 o 
 -10  -4   9        0.69      -10.75      8.27 o 
  -9  -4   9        4.78       14.88      9.09 o 
  -8  -4   9      233.05      211.21     14.26 o 
  -7  -4   9      325.84      339.76     16.33 o 
  -6  -4   9        5.32       15.09      8.06 o 
  -5  -4   9      514.28      582.59     19.22 o 
  -4  -4   9       10.41       10.13      4.97 o 
  -3  -4   9      480.26      489.26     11.71 o 
  -2  -4   9      210.40      198.49      8.03 o 
  -1  -4   9      110.89      102.30      9.30 o 
   0  -4   9       14.76       21.91      8.06 o 
   1  -4   9       10.99        1.24      7.03 o 
   2  -4   9      382.71      357.74     15.71 o 
   3  -4   9      286.84      289.54     15.29 o 
   4  -4   9        0.00      -13.64      6.82 o 
   5  -4   9       34.08       23.97      9.51 o 
   6  -4   9       86.34       91.55     11.16 o 
   7  -4   9       19.16       45.85     23.87 o 
   8  -4   9      441.59      448.71     17.77 o 
   9  -4   9       35.27       30.17     11.37 o 
 -13  -3   9       19.93       23.77     11.37 o 
 -12  -3   9        0.08       17.36      9.92 o 
 -11  -3   9       16.47       39.06     11.37 o 
 -10  -3   9       15.61       17.98      9.71 o 
  -9  -3   9        3.26        4.55      8.47 o 
  -8  -3   9     1029.80      976.49     26.45 o 
  -7  -3   9      449.40      473.06     18.81 o 
  -6  -3   9        6.14       -1.03      7.03 o 
  -5  -3   9      170.55      161.41     11.57 o 
  -4  -3   9      249.11      233.56     12.61 o 
  -3  -3   9      254.86      241.16      7.96 o 
  -2  -3   9      302.43      278.34      8.69 o 
  -1  -3   9      963.10      979.67     15.12 o 
   0  -3   9       53.75       73.99      9.92 o 
   1  -3   9        9.02       12.19      7.23 o 
   2  -3   9       74.28       82.46     11.16 o 
   3  -3   9        1.43       -0.83      7.03 o 
   4  -3   9        3.46       11.99      8.27 o 
   5  -3   9        1.07       -4.55      7.03 o 
   6  -3   9      220.06      224.62      9.27 o 
   7  -3   9       12.08       32.56     10.13 o 
   8  -3   9        2.01        2.72     15.50 o 
   9  -3   9      153.14      189.86     33.07 o 
  10  -3   9       98.21      120.13     11.57 o 
 -13  -2   9       85.39       82.87     14.26 o 
 -12  -2   9       48.86       57.04     13.43 o 
 -11  -2   9       40.06       43.81     10.95 o 
 -10  -2   9      172.62      145.91     13.43 o 
  -9  -2   9      740.43      657.20     22.73 o 
  -8  -2   9       33.13       40.51     10.33 o 
  -7  -2   9     1613.21     1530.77     31.00 o 
  -6  -2   9      585.88      549.11     18.81 o 
  -5  -2   9        7.80        4.86      4.73 o 
  -4  -2   9      182.17      166.51      7.38 o 
  -3  -2   9      320.09      335.42     12.40 o 
  -2  -2   9        4.06        2.14      4.75 o 
  -1  -2   9       24.67       20.75      5.19 o 
   0  -2   9      209.96      217.95      8.33 o 
   2  -2   9      656.37      665.67     19.22 o 
   3  -2   9        2.07      -11.99      5.99 o 
   4  -2   9       87.67       83.29      9.71 o 
   5  -2   9        8.67        7.44      7.85 o 
   6  -2   9      472.40      476.00     25.32 o 
   7  -2   9      274.62      277.25     16.74 o 
   8  -2   9        6.54       18.25      9.61 o 
   9  -2   9      174.91      167.36     22.01 o 
  10  -2   9        9.82        7.41      5.86 o 
 -13  -1   9       86.55      112.84     15.09 o 
 -12  -1   9       54.03       73.99     14.47 o 
 -11  -1   9       32.66       37.61     11.16 o 
 -10  -1   9       62.75       53.32     11.78 o 
  -9  -1   9      485.22      458.80     19.43 o 
  -8  -1   9      262.11      257.92     14.88 o 
  -7  -1   9      428.16      437.92     17.77 o 
  -6  -1   9       11.11        9.51      7.23 o 
  -5  -1   9       22.58       27.20      7.44 o 
  -4  -1   9      405.65      399.65     20.25 o 
  -3  -1   9       10.78        7.85      6.61 o 
  -2  -1   9      175.41      171.12     10.13 o 
  -1  -1   9     1218.92     1151.80     15.05 o 
   0  -1   9       79.33       71.56      5.61 o 
   1  -1   9        0.27        0.44      5.04 o 
   2  -1   9      345.10      336.05     10.01 o 
   4  -1   9       72.64       83.08      9.71 o 
   5  -1   9       93.44       93.98      6.59 o 
   6  -1   9        0.85       -0.51      4.42 o 
   7  -1   9      212.20      215.56     13.95 o 
   8  -1   9       22.30       30.51      6.31 o 
   9  -1   9       21.63       22.63     20.05 o 
  10  -1   9        0.00        3.66     16.02 o 
  11  -1   9        2.53       25.42      8.89 o 
 -13   0   9       20.95       19.63     10.75 o 
 -12   0   9      148.16      103.13     12.61 o 
 -11   0   9      132.18      109.74     12.61 o 
 -10   0   9      290.56      265.15     16.74 o 
  -9   0   9      302.94      286.02     15.91 o 
  -8   0   9     2197.14     2092.69     36.79 o 
  -7   0   9       11.35        8.06      8.06 o 
  -6   0   9      641.25      649.34     20.05 o 
  -5   0   9       67.27       77.29     13.02 o 
  -4   0   9       59.15       60.45      6.06 o 
  -3   0   9        5.59        9.51      6.82 o 
  -2   0   9      832.64      846.91     17.98 o 
  -1   0   9        6.73       10.54      5.99 o 
   0   0   9      155.67      142.39      9.92 o 
   1   0   9       52.81       65.11      6.26 o 
   2   0   9        0.95        3.51      4.82 o 
   3   0   9       32.80       40.15      6.28 o 
   4   0   9       11.59        9.56      5.33 o 
   5   0   9      390.38      375.29     13.88 o 
   6   0   9       99.29      116.77     10.13 o 
   7   0   9      191.60      188.69     12.40 o 
   8   0   9        4.84       -1.24      6.20 o 
   9   0   9       47.10       59.67      9.88 o 
  10   0   9       11.81       14.48      4.93 o 
  11   0   9       23.19       33.93      7.37 o 
 -13   1   9        1.44       28.52     10.75 o 
 -12   1   9       27.71       44.64     12.40 o 
 -11   1   9      201.05      197.57     14.67 o 
 -10   1   9       51.01       57.45     11.37 o 
  -9   1   9       98.82      100.23     12.61 o 
  -8   1   9       83.04      103.54     12.61 o 
  -7   1   9      528.33      477.19     17.98 o 
  -6   1   9      409.11      422.96     10.02 o 
  -5   1   9       20.99       23.92      5.17 o 
  -4   1   9      181.96      188.77      7.54 o 
  -3   1   9      660.20      658.05     43.50 o 
  -2   1   9       83.00       73.99      8.47 o 
  -1   1   9      170.29      140.33      9.92 o 
   0   1   9       57.42       34.10      7.85 o 
   1   1   9      306.26      340.38     13.02 o 
   2   1   9       34.20       42.87      6.20 o 
   3   1   9      229.58      240.75      8.69 o 
   4   1   9       86.64       92.92      6.86 o 
   5   1   9        2.98       -2.01      3.81 o 
   6   1   9      238.77      229.18      9.84 o 
   7   1   9      589.93      590.48     11.65 o 
   8   1   9      213.18      210.75     13.94 o 
   9   1   9      548.88      502.17     11.54 o 
  10   1   9      231.38      214.41      8.23 o 
  11   1   9        0.69       -0.71      6.16 o 
  12   1   9        6.94       25.52      7.19 o 
 -13   2   9       27.05       39.89     11.16 o 
 -12   2   9      247.47      223.82     15.91 o 
 -11   2   9        0.12       14.47      8.47 o 
 -10   2   9      635.20      600.16     22.32 o 
  -9   2   9       10.33       14.26      8.89 o 
  -8   2   9      345.03      338.93     16.74 o 
  -7   2   9       11.90       26.66      8.27 o 
  -6   2   9      475.03      502.85     14.57 o 
  -5   2   9       96.38       91.97      6.24 o 
  -4   2   9      502.13      505.72     19.63 o 
  -3   2   9        7.21        4.10      5.17 o 
  -2   2   9      417.81      444.33     14.05 o 
  -1   2   9       78.05       76.05      8.27 o 
   0   2   9      149.61      143.63      9.71 o 
   1   2   9       87.85       83.91      8.68 o 
   2   2   9      197.49      192.61     10.95 o 
   3   2   9      172.40      175.87     10.95 o 
   4   2   9       36.66       44.87      4.82 o 
   5   2   9      724.85      725.26     30.27 o 
   6   2   9       61.17       83.38      6.37 o 
   7   2   9      341.22      327.75     13.59 o 
   8   2   9      707.46      624.93     12.13 o 
   9   2   9       67.73       78.97      9.75 o 
  10   2   9        0.82       12.83      4.59 o 
  11   2   9       20.76       32.27      6.14 o 
  12   2   9       19.23       25.73      5.20 o 
 -12   3   9       45.68       73.99     13.02 o 
 -11   3   9       46.00       61.17     11.78 o 
 -10   3   9      151.32      139.09     12.40 o 
  -9   3   9       16.48       15.50      8.47 o 
  -8   3   9       41.77       33.48      9.30 o 
  -7   3   9        5.32        5.31      8.68 o 
  -6   3   9       49.77       61.98      6.41 o 
  -5   3   9      360.24      358.46     14.05 o 
  -4   3   9      683.82      771.99     19.32 o 
  -3   3   9       70.75       79.43      5.91 o 
  -2   3   9      666.77      678.48     16.53 o 
  -1   3   9        0.23       -2.48      6.20 o 
   0   3   9       13.05       23.77      7.23 o 
   1   3   9        0.88        6.41      6.20 o 
   2   3   9      605.26      683.24     17.77 o 
   3   3   9      179.06      207.08     11.57 o 
   4   3   9     1282.63     1293.83     48.88 o 
   5   3   9      124.56      130.92      7.41 o 
   6   3   9      290.46      314.31      8.43 o 
   7   3   9      399.05      381.23     10.83 o 
   8   3   9      857.75      824.85     13.70 o 
   9   3   9       21.48       24.06      5.21 o 
  10   3   9      388.66      350.22     14.69 o 
  11   3   9       10.96       28.54      5.50 o 
  12   3   9       20.00       40.92      9.71 o 
 -12   4   9        0.00       -6.61      8.27 o 
 -11   4   9       48.02       43.81      9.30 o 
 -10   4   9        2.72       -7.44      7.85 o 
  -9   4   9       36.87       58.07     10.13 o 
  -8   4   9        9.78       14.05      7.03 o 
  -7   4   9      188.27      204.99     12.61 o 
  -6   4   9        5.89       -3.89      6.30 o 
  -5   4   9        7.93       19.45      9.71 o 
  -4   4   9        0.94        0.55      3.87 o 
  -3   4   9        2.02        9.71      4.27 o 
  -2   4   9      257.87      261.02     11.57 o 
  -1   4   9        1.43       -1.24      6.20 o 
   0   4   9       24.22       43.40      8.06 o 
   1   4   9      430.39      426.56     14.47 o 
   2   4   9        0.22        1.45      6.20 o 
   3   4   9      109.53      121.11     10.13 o 
   4   4   9       30.06       50.26      6.03 o 
   5   4   9        1.78       -0.13      4.57 o 
   6   4   9      245.90      224.75      9.20 o 
   7   4   9      187.30      177.32      9.61 o 
   8   4   9        5.79        1.63      7.23 o 
   9   4   9       16.31       16.01      6.13 o 
  10   4   9        7.18       -4.89      6.82 o 
  11   4   9       31.13       43.32     22.73 o 
  12   4   9        2.34        0.21      7.44 o 
  13   4   9        4.69       42.16     10.75 o 
 -12   5   9      141.20      143.01     12.19 o 
 -11   5   9      158.32      140.74     12.40 o 
 -10   5   9       88.64      113.25     13.64 o 
  -9   5   9       13.51       30.38      8.68 o 
  -8   5   9       50.75       50.43      9.71 o 
  -7   5   9       75.08       82.34      6.21 o 
  -6   5   9       33.91       33.84      5.48 o 
  -5   5   9       49.09       51.25      6.06 o 
  -4   5   9        0.26       -2.80      3.87 o 
  -3   5   9      648.12      652.51     20.05 o 
  -2   5   9      111.65       86.80      8.89 o 
  -1   5   9      129.34      161.82     10.33 o 
   0   5   9      167.30      175.87     10.75 o 
   1   5   9      203.39      281.27     12.61 o 
   2   5   9        4.00        7.65      7.23 o 
   3   5   9       17.06       25.21      8.06 o 
   4   5   9       50.62       64.61      6.35 o 
   5   5   9     1122.11     1094.58     36.48 o 
   6   5   9      811.85      809.28     54.35 o 
   7   5   9       15.34       14.11      5.56 o 
   8   5   9      161.88      142.84      8.18 o 
   9   5   9       13.17        8.30      5.59 o 
  10   5   9       40.28       47.25      7.47 o 
  11   5   9        5.89       14.01      6.56 o 
  12   5   9       67.02       82.67     10.33 o 
  13   5   9       22.75       39.68      9.92 o 
 -11   6   9       10.21       23.77      8.47 o 
 -10   6   9      137.28      121.73     11.37 o 
  -9   6   9        4.55        5.58      7.03 o 
  -8   6   9      472.96      433.66     12.05 o 
  -7   6   9       37.57       36.00      6.10 o 
  -6   6   9        0.98       -3.95      3.85 o 
  -5   6   9      144.22      133.03      7.09 o 
  -4   6   9       27.68       38.35      5.68 o 
  -3   6   9       10.87       16.30      4.52 o 
  -2   6   9      304.18      306.67     18.50 o 
  -1   6   9      293.43      267.63     12.81 o 
   0   6   9     1145.70     1131.08     22.53 o 
   1   6   9     1486.23     1436.94     25.21 o 
   2   6   9       24.16       35.96      8.68 o 
   3   6   9      700.58      703.08     19.22 o 
   4   6   9      219.41      245.32     14.78 o 
   5   6   9       84.74       91.12      6.70 o 
   6   6   9      368.90      401.65     23.97 o 
   7   6   9      111.20      124.15      7.65 o 
   8   6   9       80.89       91.59     11.57 o 
   9   6   9        0.09       -1.22      5.25 o 
  10   6   9        3.90       -7.03      6.51 o 
  11   6   9       12.57        7.44      8.27 o 
  12   6   9        0.69       16.74      8.27 o 
  13   6   9        9.07       21.29      9.09 o 
  -8   7   9      393.23      368.25     13.43 o 
  -7   7   9        0.04        5.37      4.68 o 
  -6   7   9     1650.35     1554.93     20.43 o 
  -5   7   9      392.41      388.77     11.37 o 
  -4   7   9      111.00      102.88      6.50 o 
  -3   7   9       30.66       40.71      5.41 o 
  -2   7   9      141.51      155.47      9.40 o 
  -1   7   9      150.83      183.11     11.37 o 
   0   7   9      629.89      653.48     18.60 o 
   1   7   9       79.15       85.15      9.51 o 
   2   7   9       44.46       66.55      9.92 o 
   3   7   9        0.25        0.00      7.03 o 
   4   7   9       12.48       25.01      9.09 o 
   5   7   9       14.81       14.67      4.89 o 
   6   7   9       40.99       50.41      6.35 o 
   7   7   9       35.20       28.59     11.99 o 
   8   7   9       97.49      105.03     13.43 o 
   9   7   9       53.86       80.07     13.23 o 
  10   7   9      249.57      227.01     22.11 o 
  11   7   9       63.29       93.41     12.81 o 
  12   7   9      221.23      241.38     15.50 o 
  13   7   9        0.58       -5.99      7.85 o 
  -8   8   9       59.71       70.06     11.16 o 
  -7   8   9      512.87      505.30     19.01 o 
  -6   8   9      434.95      402.38     16.95 o 
  -5   8   9      419.29      431.49     21.39 o 
  -4   8   9        4.41        3.11      4.01 o 
  -3   8   9        0.34       -0.81      8.16 o 
  -2   8   9      612.78      649.10     17.98 o 
  -1   8   9      251.14      281.11     20.98 o 
   0   8   9        0.00        0.83      6.82 o 
   1   8   9      392.31      424.70     15.91 o 
   2   8   9      589.19      530.72     17.57 o 
   3   8   9      205.96      221.34     12.61 o 
   4   8   9       24.12       23.97      9.09 o 
   5   8   9       62.22       82.52      6.03 o 
   6   8   9        5.28        3.56      3.79 o 
   7   8   9        4.43        9.40      4.40 o 
   8   8   9       34.41       46.66      8.06 o 
   9   8   9       34.47       26.67      6.26 o 
  10   8   9        4.34        5.45      5.82 o 
  11   8   9      223.24      204.81     14.05 o 
  12   8   9        2.93       19.84      8.47 o 
  13   8   9       41.69       71.30     11.78 o 
  -9   9   9        0.02        0.00      7.44 o 
  -8   9   9        5.00       10.13      7.85 o 
  -7   9   9       33.26       52.91     10.54 o 
  -6   9   9      547.17      523.69     19.84 o 
  -5   9   9      232.41      250.68     14.26 o 
  -4   9   9      450.24      439.78     17.77 o 
  -3   9   9        0.61        1.24      7.23 o 
  -2   9   9        7.82        5.58      7.65 o 
  -1   9   9      311.27      333.39     15.09 o 
   0   9   9      271.91      260.81     13.85 o 
   1   9   9        5.54        1.45      7.65 o 
   2   9   9      122.90      104.37     10.54 o 
   3   9   9        0.92       -1.65      7.65 o 
   4   9   9        6.08        9.51      5.99 o 
   5   9   9        2.53        1.49      3.52 o 
   6   9   9      154.62      158.40      8.74 o 
   7   9   9       60.31       77.83      6.18 o 
   8   9   9      100.85       97.78      7.14 o 
   9   9   9       26.04       17.69      6.18 o 
  10   9   9       17.30       25.83      9.09 o 
  11   9   9      102.90      107.47     10.95 o 
  12   9   9       65.39       91.76     11.37 o 
  13   9   9        0.19       11.57      8.47 o 
  -9  10   9      130.19      153.35     12.40 o 
  -8  10   9       62.97      113.87     11.78 o 
  -7  10   9       60.20       81.63     12.40 o 
  -6  10   9       60.78       85.35     12.40 o 
  -5  10   9       64.27       83.49     12.40 o 
  -4  10   9        5.86       -2.07      7.03 o 
  -3  10   9        3.78       -2.07      7.03 o 
  -2  10   9      187.51      185.38     12.81 o 
  -1  10   9       48.35       55.18     10.54 o 
   0  10   9       58.29       72.54     11.16 o 
   1  10   9      105.65      104.99     10.75 o 
   2  10   9       11.35        9.92      8.27 o 
   3  10   9      330.26      301.98     10.93 o 
   4  10   9      599.78      531.06     19.12 o 
   5  10   9        0.10        1.90      3.50 o 
   6  10   9       99.32      110.63      6.10 o 
   7  10   9      141.59      139.29      6.31 o 
   8  10   9        0.83        2.02      3.84 o 
   9  10   9        2.91        4.67      4.82 o 
  10  10   9       15.15       13.02      8.06 o 
  11  10   9      274.23      312.68     16.74 o 
  12  10   9      134.59      171.12     13.43 o 
  13  10   9      224.83      245.52     16.12 o 
  -8  11   9        3.84       22.53      9.09 o 
  -7  11   9       17.48       28.31      9.71 o 
  -6  11   9      254.26      264.74     16.12 o 
  -5  11   9       30.52       36.79      9.92 o 
  -4  11   9      101.80      116.56     11.37 o 
  -3  11   9        1.42      -12.40      6.20 o 
  -2  11   9       93.12       97.55     12.81 o 
  -1  11   9        3.50       -1.03      7.44 o 
   0  11   9       27.80       50.01     10.54 o 
   1  11   9       93.13       99.41     10.75 o 
   2  11   9        4.31       18.60      9.09 o 
   3  11   9      314.82      283.81     10.91 o 
   4  11   9       35.83       31.87      7.14 o 
   5  11   9      575.98      528.93     13.59 o 
   6  11   9        0.77        2.27      4.58 o 
   7  11   9        9.02       14.91      4.25 o 
   8  11   9      429.04      434.10     15.86 o 
   9  11   9       23.58       32.76     15.81 o 
  10  11   9       76.61       78.95      9.51 o 
  11  11   9       12.06       46.29      9.30 o 
  12  11   9        0.40       25.21      8.68 o 
  13  11   9        9.64       43.61      9.51 o 
  -7  12   9       10.23       28.52      9.92 o 
  -6  12   9       51.20       69.85     12.61 o 
  -5  12   9        3.26        5.79      9.09 o 
  -4  12   9       41.72       47.74     10.75 o 
  -3  12   9        0.46      -11.57      5.79 o 
  -2  12   9        2.64       -1.86      7.65 o 
  -1  12   9        0.71        5.99      7.65 o 
   0  12   9       32.78       20.87      8.47 o 
   1  12   9       84.78      109.74     13.23 o 
   2  12   9      775.47      714.86     16.07 o 
   3  12   9      144.40      149.77      9.40 o 
   4  12   9      297.99      281.29     11.08 o 
   5  12   9       15.89       20.67      6.35 o 
   6  12   9        0.48       -9.49      5.00 o 
   7  12   9        0.28       -1.65      7.44 o 
   8  12   9        4.59       -1.33      7.34 o 
   9  12   9        3.75        3.10      7.44 o 
  10  12   9       11.27       38.44      8.06 o 
  11  12   9      120.92      139.91     11.16 o 
  12  12   9       39.58       79.77      9.71 o 
  -6  13   9       84.55       92.59     11.37 o 
  -5  13   9       29.86       47.12     11.37 o 
  -4  13   9        6.72       -7.23      7.44 o 
  -3  13   9       31.71       28.31      9.51 o 
  -2  13   9        3.88       -1.24      6.82 o 
  -1  13   9       54.06       48.98     10.54 o 
   0  13   9       22.78        8.68      7.85 o 
   1  13   9       25.76       35.75      9.71 o 
   2  13   9        0.19       -6.43      5.76 o 
   3  13   9       33.91       34.67      7.45 o 
   4  13   9       55.01       50.92      7.96 o 
   5  13   9       53.25       62.24      8.12 o 
   6  13   9        6.57        2.13      5.41 o 
   7  13   9        6.91       11.48      5.82 o 
   8  13   9       30.85       33.69      9.71 o 
   9  13   9       47.30       28.93      9.30 o 
  -5  14   9        0.08      -16.12      8.06 o 
  -4  14   9        8.96       28.73     11.16 o 
  -3  14   9       24.17       22.53      9.71 o 
  -2  14   9        9.60      -10.54      6.61 o 
  -1  14   9        2.01       -0.41      7.23 o 
   0  14   9        2.36      -13.64      6.82 o 
   1  14   9       11.64        0.21      8.27 o 
   2  14   9        6.46       -2.13      6.45 o 
   3  14   9        2.24        4.07     12.19 o 
   4  14   9       17.98       11.94      6.49 o 
   5  14   9       36.21       42.97      7.89 o 
   6  14   9        1.79       -1.53      5.41 o 
   7  14   9      246.87      237.80     10.39 o 
   8  14   9        0.21        9.51      9.09 o 
   9  14   9        0.80      -14.67      7.44 o 
  10  14   9        4.02       -6.20      8.68 o 
  -4  15   9        0.79       16.12      8.47 o 
  -3  15   9       13.98       17.36      8.89 o 
  -2  15   9       38.51       51.25     11.57 o 
  -1  15   9       25.30       32.86      9.30 o 
   0  15   9       10.52       20.87      9.09 o 
   1  15   9       57.43       42.78     11.37 o 
   2  15   9       56.33       71.12      9.28 o 
   3  15   9      112.71      113.37     23.25 o 
   4  15   9      130.55      117.53      8.74 o 
   5  15   9        9.66        2.05      6.00 o 
   6  15   9      329.69      320.62     14.67 o 
   7  15   9       61.49       71.96      8.39 o 
   8  15   9       80.30      120.49     15.09 o 
   9  15   9       52.82       57.04     12.40 o 
  10  15   9       17.83       28.31      9.92 o 
  -3  16   9        7.84        9.51      9.51 o 
  -2  16   9        0.63        2.48      8.27 o 
  -1  16   9       12.68       42.99     10.33 o 
   0  16   9        2.11       -1.86      6.61 o 
   1  16   9        3.01        6.61      7.85 o 
   2  16   9       43.32       50.44     13.85 o 
   3  16   9      134.22      123.67      9.92 o 
   4  16   9        0.36       -6.77      5.91 o 
   5  16   9        0.79       -8.77      6.51 o 
   6  16   9       66.07       74.63     13.54 o 
   7  16   9        1.83        0.41      9.92 o 
   8  16   9       22.00        5.37      9.71 o 
   9  16   9        9.36       -2.27      8.68 o 
  10  16   9        2.75      -18.19      9.09 o 
  -1  17   9        1.97        9.92      8.89 o 
   0  17   9       41.91       43.19     10.75 o 
   1  17   9        0.10       22.73      9.09 o 
   2  17   9       33.97       18.51     10.02 o 
   3  17   9        5.86        7.30     18.39 o 
   4  17   9        0.02      -11.77      5.89 o 
   5  17   9        1.68        5.91     17.67 o 
   6  17   9        7.15       15.37     11.78 o 
   7  17   9       73.58       91.76     15.50 o 
   8  17   9        0.30        2.07      9.92 o 
   3  18   9        9.46       19.49     23.97 o 
   4  18   9       26.00       32.73      7.91 o 
   5  18   9       37.50       71.55     17.57 o 
  -6 -11  10        6.07       -8.06     10.54 o 
  -5 -11  10       17.71       45.67     10.13 o 
  -4 -11  10        0.08       37.61      9.71 o 
  -7 -10  10       28.84       32.65     10.13 o 
  -6 -10  10       44.65       79.77      9.71 o 
  -5 -10  10      104.40      117.59     11.37 o 
  -4 -10  10       45.48       63.45     11.37 o 
  -3 -10  10        0.19       13.23      8.06 o 
   0 -10  10      103.53       98.37     10.13 o 
   1 -10  10       43.79       57.45     10.95 o 
   2 -10  10        0.35       16.74      9.71 o 
 -10  -9  10      100.41      119.87     12.19 o 
  -9  -9  10        5.32        4.96     10.33 o 
  -8  -9  10        1.77       -7.65      8.89 o 
  -4  -9  10      221.26      264.12     14.47 o 
  -3  -9  10        0.42       15.91      8.27 o 
  -1  -9  10      140.25      154.59     11.57 o 
   0  -9  10       33.42       31.21      9.09 o 
   1  -9  10        0.34        0.83      7.65 o 
   2  -9  10       75.79       88.87     12.40 o 
   3  -9  10        7.89       18.39      9.30 o 
 -10  -8  10        6.26       -4.34      9.92 o 
  -9  -8  10        9.38       12.19     10.13 o 
  -8  -8  10        5.30       12.19      9.30 o 
  -7  -8  10       37.72       45.88      9.92 o 
  -6  -8  10      172.32      168.23     13.02 o 
  -5  -8  10      250.25      285.20     14.88 o 
  -4  -8  10       51.98       71.09     10.95 o 
  -2  -8  10      284.55      317.42     17.77 o 
  -1  -8  10      134.21      155.62     11.57 o 
   0  -8  10       28.88       53.53      9.92 o 
   1  -8  10      391.17      384.19     17.77 o 
   2  -8  10       14.68       14.05      8.89 o 
   3  -8  10        1.48       10.13      9.51 o 
   4  -8  10        9.78       -7.85      8.27 o 
   5  -8  10      301.47      298.63     17.98 o 
 -11  -7  10      115.19      123.79     13.43 o 
 -10  -7  10       34.10       44.02     11.16 o 
  -9  -7  10       18.29       16.74      9.51 o 
  -8  -7  10        3.43       17.15      9.51 o 
  -7  -7  10       21.95       27.07      9.51 o 
  -6  -7  10      122.96      161.20     12.61 o 
  -5  -7  10        1.15       15.29      8.68 o 
  -4  -7  10      138.18      170.71     11.78 o 
  -3  -7  10       17.01       35.55      8.89 o 
  -2  -7  10       68.23       75.02     10.33 o 
  -1  -7  10       53.31       71.74      6.36 o 
   0  -7  10      214.09      195.51     12.40 o 
   1  -7  10       14.76        4.13      7.85 o 
   2  -7  10       25.11       28.31      9.51 o 
   3  -7  10       13.04        2.48      8.27 o 
   4  -7  10      293.28      304.21     17.36 o 
   5  -7  10        6.96       19.01      9.51 o 
   6  -7  10       66.41       85.35     13.23 o 
 -12  -6  10        0.67       15.91     11.99 o 
 -11  -6  10      117.91      132.27     13.64 o 
 -10  -6  10        0.33       18.81     10.33 o 
  -9  -6  10      129.94      147.56     13.85 o 
  -8  -6  10      132.29      106.64     11.78 o 
  -7  -6  10       13.01       15.50      9.30 o 
  -6  -6  10        9.40      -10.95      7.03 o 
  -5  -6  10      721.40      719.82     22.11 o 
  -4  -6  10        7.50       17.57      8.68 o 
  -3  -6  10     1073.99     1063.17     56.77 o 
  -2  -6  10       40.74       51.05      8.68 o 
  -1  -6  10      132.85      159.55     11.37 o 
   0  -6  10      280.18      290.57     14.88 o 
   1  -6  10      101.10      103.33     10.33 o 
   2  -6  10      126.15       91.14     10.54 o 
   3  -6  10       37.01       33.69     10.54 o 
   4  -6  10        2.63       -3.51      7.85 o 
   5  -6  10        4.75        3.72      9.51 o 
   6  -6  10        7.31        6.61      9.30 o 
   7  -6  10       14.77       19.84     10.33 o 
 -12  -5  10       83.79      114.70     14.88 o 
 -11  -5  10      116.55      126.69     13.23 o 
 -10  -5  10      174.37      176.08     14.47 o 
  -9  -5  10        5.52       13.64      9.92 o 
  -8  -5  10        1.76       -3.51      8.68 o 
  -7  -5  10      114.02      114.08     12.19 o 
  -6  -5  10       94.54      114.08     11.99 o 
  -5  -5  10        0.00       -7.65      7.44 o 
  -4  -5  10        3.40       -6.20      7.44 o 
  -3  -5  10       19.01       24.10      6.61 o 
  -2  -5  10       59.24       67.69      7.52 o 
  -1  -5  10      155.48      152.52     11.16 o 
   0  -5  10       55.49       51.87     10.13 o 
   1  -5  10      179.23      193.23     12.40 o 
   2  -5  10      364.42      327.56     16.33 o 
   3  -5  10     1067.03     1030.43     27.90 o 
   4  -5  10        6.26       23.15      9.71 o 
   5  -5  10      921.01      879.15     27.49 o 
   6  -5  10       33.69       10.13      8.89 o 
   7  -5  10      106.48      103.54     11.78 o 
   8  -5  10        0.37        5.58      9.92 o 
 -12  -4  10       12.39       11.16     10.13 o 
 -11  -4  10        4.25        9.30     10.95 o 
 -10  -4  10      114.26      122.14     12.61 o 
  -9  -4  10      777.63      722.09     24.59 o 
  -8  -4  10      273.80      269.08     15.71 o 
  -7  -4  10        3.99       -5.58      7.03 o 
  -6  -4  10      448.15      436.48     17.77 o 
  -5  -4  10      401.52      403.20     17.57 o 
  -4  -4  10      802.09      714.03     21.08 o 
  -3  -4  10       52.00       53.22      6.74 o 
  -2  -4  10       11.04       16.22      5.85 o 
  -1  -4  10      104.35       94.40      7.21 o 
   0  -4  10      913.74      816.95     22.32 o 
   1  -4  10        0.27      -13.64      6.82 o 
   2  -4  10        4.83       -7.23      7.65 o 
   3  -4  10       77.63       84.11     10.33 o 
   4  -4  10       27.28       14.26     10.13 o 
   5  -4  10        6.54       -1.86      8.06 o 
   6  -4  10      218.67      203.77     14.88 o 
   7  -4  10       32.72       49.81     11.57 o 
   8  -4  10       16.75       -5.79      8.47 o 
   9  -4  10        2.99       15.40     15.09 o 
 -12  -3  10       20.72       28.93     11.57 o 
 -11  -3  10       94.75      122.55     16.12 o 
 -10  -3  10       82.70       95.27     11.57 o 
  -9  -3  10        0.18        4.13      8.47 o 
  -8  -3  10      215.94      187.86     13.43 o 
  -7  -3  10        7.07        7.03      8.06 o 
  -6  -3  10      171.75      166.16     12.40 o 
  -5  -3  10      135.50      138.47     11.78 o 
  -4  -3  10       73.18       75.36      7.21 o 
  -3  -3  10       86.05       87.83     10.75 o 
  -2  -3  10       29.82       35.71      6.20 o 
  -1  -3  10       64.91       85.95     10.02 o 
   0  -3  10       73.25       91.37     11.68 o 
   2  -3  10      144.21      139.09     11.37 o 
   3  -3  10      398.11      356.70     16.53 o 
   4  -3  10       53.11       51.46     10.95 o 
   5  -3  10       58.28       53.73     10.75 o 
   6  -3  10        5.32       -8.47      8.06 o 
   7  -3  10        2.98       -4.96      8.47 o 
   8  -3  10       76.16      101.37     15.19 o 
   9  -3  10       38.61       67.59     19.01 o 
 -12  -2  10        6.24       10.13      9.51 o 
 -11  -2  10      232.11      220.51     15.71 o 
 -10  -2  10       28.42       36.37     10.54 o 
  -9  -2  10      276.28      269.70     15.91 o 
  -8  -2  10      396.42      419.12     18.39 o 
  -7  -2  10       59.74       59.31     10.95 o 
  -6  -2  10     1551.75     1485.72     30.59 o 
  -5  -2  10      801.86      812.40     22.53 o 
  -4  -2  10      550.51      556.45     31.62 o 
  -3  -2  10      135.65      134.95     10.75 o 
  -2  -2  10     2670.37     2414.88     32.03 o 
  -1  -2  10       38.04       39.23     10.13 o 
   0  -2  10      247.50      219.29      9.06 o 
   1  -2  10       27.17       25.82      6.51 o 
   2  -2  10      304.24      311.56     10.51 o 
   3  -2  10      472.77      449.91     17.57 o 
   4  -2  10      114.99       97.55     10.54 o 
   5  -2  10      315.65      319.09     16.12 o 
   6  -2  10      459.63      502.61     20.46 o 
   7  -2  10       37.32       49.09     20.56 o 
   8  -2  10      184.18      220.07     17.98 o 
   9  -2  10      120.18      135.85     20.36 o 
  10  -2  10       68.58       89.94     17.67 o 
 -12  -1  10      747.88      689.64     26.04 o 
 -11  -1  10       15.86       46.09     11.37 o 
 -10  -1  10      115.30      131.65     13.23 o 
  -9  -1  10       53.85       73.99     12.19 o 
  -8  -1  10       96.99      100.85     10.95 o 
  -7  -1  10       70.18       93.21     12.61 o 
  -6  -1  10      241.37      225.06     13.85 o 
  -5  -1  10        7.59        0.24      5.03 o 
  -4  -1  10      209.20      214.46      8.50 o 
  -3  -1  10       74.25       96.51     10.75 o 
  -2  -1  10       77.73       80.19      9.30 o 
  -1  -1  10      345.73      339.14     13.64 o 
   0  -1  10        1.27       -1.01      4.56 o 
   1  -1  10       12.95        9.45      5.77 o 
   2  -1  10      428.42      410.04     11.84 o 
   3  -1  10      362.30      337.22     11.03 o 
   4  -1  10        0.80       -6.24      5.69 o 
   6  -1  10      107.50      102.92      9.51 o 
   7  -1  10       12.56       27.07      6.82 o 
   8  -1  10      166.87      164.09     11.57 o 
   9  -1  10      156.72      155.83     11.37 o 
  10  -1  10       63.33       98.64      6.46 o 
 -12   0  10       69.52       83.70     13.02 o 
 -11   0  10      315.65      283.75     17.36 o 
 -10   0  10      147.26      114.29     12.40 o 
  -9   0  10      145.76      124.83     13.02 o 
  -8   0  10      825.67      756.19     23.56 o 
  -7   0  10      976.06      961.82     25.42 o 
  -6   0  10      213.56      210.80     13.43 o 
  -5   0  10      237.76      236.01      8.68 o 
  -4   0  10        0.01       -1.35      5.79 o 
  -3   0  10       89.82       95.69     10.54 o 
  -2   0  10      200.40      201.09     11.57 o 
  -1   0  10        5.64       19.22      7.85 o 
   0   0  10      773.29      763.01     19.22 o 
   1   0  10      138.13      140.58      7.74 o 
   2   0  10      820.58      792.80     14.83 o 
   3   0  10       77.19       92.32      9.51 o 
   4   0  10       77.14      106.57      9.13 o 
   5   0  10       19.89       25.20      6.70 o 
   6   0  10        6.07        4.44      4.18 o 
   7   0  10      169.36      165.91      7.32 o 
   8   0  10        0.24        2.28      5.70 o 
   9   0  10       11.71       23.94      8.76 o 
  10   0  10       30.43       44.23      9.99 o 
  11   0  10      129.08      159.10      7.54 o 
 -12   1  10       15.39       35.75     11.16 o 
 -11   1  10      108.84      102.92     12.19 o 
 -10   1  10       47.91       46.29     11.37 o 
  -9   1  10      337.74      299.66     16.53 o 
  -8   1  10      343.67      325.70     16.33 o 
  -7   1  10      370.86      351.33     16.53 o 
  -6   1  10      265.76      262.46     14.47 o 
  -5   1  10      619.06      603.55     26.97 o 
  -4   1  10       67.71       74.62      7.01 o 
  -3   1  10      773.58      798.97     18.81 o 
  -2   1  10       16.16       16.53      7.65 o 
  -1   1  10      179.03      177.11     10.95 o 
   0   1  10       50.64       66.34      9.71 o 
   1   1  10      473.41      481.53     16.12 o 
   2   1  10       33.50       39.21      6.79 o 
   3   1  10      119.36      114.55      7.37 o 
   4   1  10       24.67       35.73      6.65 o 
   5   1  10       38.01       52.75      7.59 o 
   6   1  10       96.61       94.53      5.93 o 
   7   1  10       21.65       11.34      5.66 o 
   8   1  10      424.89      405.52     18.57 o 
   9   1  10        0.07        1.06      8.52 o 
  10   1  10       37.80       52.49      8.52 o 
  11   1  10        5.12        1.87      8.14 o 
 -12   2  10      108.63      113.67     15.09 o 
 -11   2  10        8.25       -1.03      8.68 o 
 -10   2  10       11.11        7.85      8.47 o 
  -9   2  10       16.67       34.31      9.92 o 
  -8   2  10       29.82       51.46     10.33 o 
  -7   2  10       12.54        4.55      7.85 o 
  -6   2  10      732.19      760.11     13.95 o 
  -5   2  10      100.03       96.96      6.77 o 
  -4   2  10       19.72       13.99      4.94 o 
  -3   2  10       88.22       89.42      8.78 o 
  -2   2  10       24.20       29.55      8.27 o 
  -1   2  10       55.95       84.11     10.13 o 
   0   2  10       16.28       18.19      7.65 o 
   1   2  10       62.32       76.67     10.33 o 
   2   2  10        6.52        9.51      7.65 o 
   3   2  10        5.50        8.47      7.65 o 
   4   2  10        8.43       11.83      5.62 o 
   5   2  10        0.08       -2.27      3.78 o 
   6   2  10      298.52      307.95      8.92 o 
   7   2  10        0.86       -1.08      4.27 o 
   8   2  10        0.36        0.01      6.48 o 
   9   2  10        0.05       -0.54      8.15 o 
  10   2  10       57.40       63.53      6.55 o 
  11   2  10       21.65       38.22      5.99 o 
  12   2  10       62.14       71.75      6.85 o 
 -12   3  10       82.00       72.13     12.19 o 
 -11   3  10       28.03       45.47     10.13 o 
 -10   3  10      262.02      267.01     16.33 o 
  -9   3  10        0.20       -4.34      7.03 o 
  -8   3  10     1352.19     1287.94     29.76 o 
  -7   3  10      130.91      133.71     11.16 o 
  -6   3  10      287.84      285.58      9.44 o 
  -5   3  10       92.63       93.75      6.70 o 
  -4   3  10      319.06      352.11     26.35 o 
  -3   3  10       38.79       42.53      5.65 o 
  -2   3  10        9.89        5.79      7.03 o 
  -1   3  10       30.92       30.38      8.27 o 
   0   3  10      177.36      183.93     11.99 o 
   1   3  10       79.23      111.19     10.75 o 
   2   3  10      449.30      449.50     15.91 o 
   3   3  10        7.22        3.93      7.65 o 
   4   3  10        0.25        0.83      8.06 o 
   5   3  10        6.18        8.77      5.11 o 
   6   3  10      168.43      153.08      8.23 o 
   7   3  10      123.02      105.60      6.39 o 
   8   3  10      295.93      290.50     18.40 o 
   9   3  10      377.21      360.72     10.55 o 
  10   3  10      110.91      110.79      6.72 o 
  11   3  10        2.27        7.51      4.56 o 
  12   3  10       19.26       27.38      5.03 o 
 -12   4  10       62.97       83.29     13.43 o 
 -11   4  10        0.50       22.11      8.89 o 
 -10   4  10       26.23       63.65     10.75 o 
  -9   4  10        0.15      -10.75      6.61 o 
  -8   4  10      364.83      383.16     17.36 o 
  -7   4  10      115.88      100.95      6.90 o 
  -6   4  10      340.12      315.21      9.97 o 
  -5   4  10       41.27       51.20      6.82 o 
  -4   4  10       48.42       55.61      8.37 o 
  -3   4  10      229.86      229.55      9.40 o 
  -2   4  10      371.31      386.88     14.47 o 
  -1   4  10       41.62       47.12      9.09 o 
   0   4  10     2371.39     2462.62     32.86 o 
   1   4  10        5.04       11.16      7.44 o 
   2   4  10      663.30      702.66     19.22 o 
   3   4  10      393.60      414.16     15.91 o 
   4   4  10       28.14       40.92      9.92 o 
   5   4  10      336.32      359.95     14.67 o 
   6   4  10       16.54       20.86      5.76 o 
   7   4  10       39.30       38.85      6.91 o 
   8   4  10       86.82       97.61      8.14 o 
   9   4  10       29.52       24.44      6.59 o 
  10   4  10      202.54      158.30     12.30 o 
  11   4  10       81.40       93.18      8.37 o 
  12   4  10       20.81       32.24      9.09 o 
 -11   5  10        1.03       10.95      8.68 o 
 -10   5  10       36.35       34.51     10.75 o 
  -9   5  10       24.37       47.95      9.51 o 
  -8   5  10       65.54       87.42     11.16 o 
  -7   5  10      377.51      370.97     10.85 o 
  -6   5  10        5.69        7.03      4.52 o 
  -5   5  10       20.88       27.82      5.59 o 
  -4   5  10      279.29      291.85     10.02 o 
  -3   5  10        0.54       -4.65      4.34 o 
  -2   5  10      100.88      114.49     10.75 o 
  -1   5  10      396.93      385.64     14.88 o 
   0   5  10      109.01      114.49     10.54 o 
   1   5  10        1.75        2.07      7.44 o 
   2   5  10      565.13      548.08     17.57 o 
   3   5  10        0.42       -0.62      7.65 o 
   4   5  10      194.31      199.85     12.81 o 
   5   5  10     1244.10     1189.79     77.81 o 
   6   5  10       67.26       98.31      7.79 o 
   7   5  10       82.21      110.92     11.16 o 
   8   5  10      175.87      155.60      8.75 o 
   9   5  10      205.38      180.86      9.32 o 
  10   5  10       62.68       66.64      8.09 o 
  11   5  10       18.29       33.60      8.16 o 
  12   5  10        0.01       -0.62      7.23 o 
 -11   6  10      187.94      180.83     13.85 o 
 -10   6  10      149.28      129.99     11.37 o 
  -9   6  10        0.02       13.64      7.44 o 
  -8   6  10     1053.54      999.02     25.83 o 
  -7   6  10      411.73      429.36     22.63 o 
  -6   6  10      276.84      278.22      9.57 o 
  -5   6  10      219.99      233.27      8.91 o 
  -4   6  10      469.23      481.94     11.53 o 
  -3   6  10      230.12      267.94      8.94 o 
  -2   6  10      236.87      221.08      7.94 o 
  -1   6  10      131.34      158.93     11.37 o 
   0   6  10       83.83       85.77      9.92 o 
   1   6  10      249.93      261.84     13.23 o 
   2   6  10       65.03       83.91     11.16 o 
   3   6  10        5.47       17.15      8.68 o 
   4   6  10       27.18       39.06      9.92 o 
   5   6  10      334.87      328.90     25.42 o 
   6   6  10      294.69      267.22     10.13 o 
   7   6  10      218.90      211.51     29.35 o 
   8   6  10      626.33      589.79     23.87 o 
   9   6  10       67.04       88.22      8.65 o 
  10   6  10      215.34      197.47     12.19 o 
  11   6  10       11.16       17.84      8.47 o 
  12   6  10       11.31       21.49      9.30 o 
  13   6  10        9.65       40.30      9.71 o 
  -9   7  10      187.67      169.26     11.78 o 
  -8   7  10      278.89      285.05     10.23 o 
  -7   7  10      385.60      402.78     11.52 o 
  -6   7  10      198.58      193.23      8.25 o 
  -5   7  10      396.37      386.88     10.87 o 
  -4   7  10      425.16      438.98     11.35 o 
  -3   7  10      631.05      656.99     13.12 o 
  -2   7  10      645.03      650.46     28.11 o 
  -1   7  10       87.19      106.64     12.19 o 
   0   7  10       83.29      102.51     12.19 o 
   1   7  10       21.62       27.49      8.68 o 
   2   7  10       25.30       20.25      8.68 o 
   3   7  10        2.31        7.03      8.47 o 
   4   7  10      266.40      255.23     14.05 o 
   5   7  10      131.05      145.06      7.64 o 
   6   7  10       58.83       78.73      6.99 o 
   7   7  10      124.55      136.79      8.78 o 
   8   7  10      364.67      339.19     21.18 o 
   9   7  10       35.87       44.38      8.47 o 
  10   7  10      172.60      145.95     17.36 o 
  11   7  10       20.77       59.73     11.37 o 
  12   7  10       22.58       44.43     10.75 o 
  13   7  10        2.26       20.46     10.13 o 
  -8   8  10      284.30      326.12     15.71 o 
  -7   8  10      139.59      142.60     11.37 o 
  -6   8  10       38.25       62.98      6.00 o 
  -5   8  10      221.98      201.96      8.03 o 
  -4   8  10        2.90       -0.53      6.41 o 
  -3   8  10       25.70       37.17      5.43 o 
  -2   8  10      502.36      499.49     31.62 o 
  -1   8  10       79.05      105.40     12.40 o 
   0   8  10        6.54        8.89      8.27 o 
   1   8  10      326.68      329.42     15.29 o 
   2   8  10      407.85      422.63     16.74 o 
   3   8  10        2.12        6.20      8.06 o 
   4   8  10       42.93       58.49     10.95 o 
   5   8  10       69.17       77.23     18.19 o 
   6   8  10       49.77       53.82      6.94 o 
   7   8  10      172.05      163.87     17.15 o 
   8   8  10      211.68      204.79     14.05 o 
   9   8  10       27.78       38.54     12.92 o 
  10   8  10       65.67       84.90     11.06 o 
  11   8  10        3.25       10.13      8.68 o 
  12   8  10        1.89        0.62      8.06 o 
  13   8  10        1.39       34.93     10.33 o 
  -8   9  10        8.13       36.37      8.68 o 
  -7   9  10       28.06       16.95      8.89 o 
  -6   9  10       39.87       47.33     10.33 o 
  -5   9  10       37.76       58.69     10.54 o 
  -4   9  10      628.03      604.70     20.46 o 
  -3   9  10        6.30       14.67      8.47 o 
  -2   9  10      493.07      526.82     11.57 o 
  -1   9  10       13.97       15.41      3.88 o 
   0   9  10      176.63      172.98     12.61 o 
   1   9  10      532.73      556.14     19.01 o 
   2   9  10        1.53        1.03      8.06 o 
   3   9  10        4.94        0.83      8.06 o 
   4   9  10       34.30       47.74     10.75 o 
   5   9  10        8.89        1.24      8.27 o 
   6   9  10       79.31       90.12      5.92 o 
   7   9  10      713.99      697.78     23.84 o 
   8   9  10       11.05       11.44      5.99 o 
   9   9  10      128.25      127.89      8.63 o 
  10   9  10        0.90       15.91      7.03 o 
  11   9  10       73.22      106.43     11.37 o 
  12   9  10       79.08      121.73     12.19 o 
  13   9  10       45.99       98.79     12.40 o 
  -9  10  10       81.89      111.19     11.37 o 
  -8  10  10        0.16       -0.41      7.44 o 
  -7  10  10       45.08       77.29     11.78 o 
  -6  10  10       63.69      100.23     12.61 o 
  -5  10  10       38.14       45.67     10.54 o 
  -4  10  10        5.05        2.48      7.03 o 
  -3  10  10       31.59       46.91     10.54 o 
  -2  10  10      122.34      110.98     11.37 o 
  -1  10  10      136.67      120.28     11.57 o 
   0  10  10        8.02        9.09      8.68 o 
   1  10  10      148.32      146.73     12.19 o 
   2  10  10      271.74      277.14     15.09 o 
   3  10  10      145.96      155.41     12.61 o 
   4  10  10      308.41      284.37     15.29 o 
   5  10  10      232.29      228.98     10.23 o 
   6  10  10      452.11      454.75     26.67 o 
   7  10  10      286.73      268.53     15.22 o 
   8  10  10        5.45        5.23      6.41 o 
   9  10  10       87.71       88.17      7.44 o 
  10  10  10       30.78       60.55      9.51 o 
  11  10  10       27.95       47.33      9.30 o 
  12  10  10        1.75       25.83      8.68 o 
  -8  11  10      220.79      234.15     15.09 o 
  -7  11  10      298.84      330.66     17.36 o 
  -6  11  10      253.37      239.94     15.29 o 
  -5  11  10      367.22      354.02     17.57 o 
  -4  11  10      254.05      258.12     15.29 o 
  -3  11  10       38.07       32.45      9.51 o 
  -2  11  10       25.77       36.79     10.13 o 
  -1  11  10     1187.58     1054.82     27.07 o 
   0  11  10       39.41       39.27     10.33 o 
   1  11  10      207.83      193.23     13.85 o 
   2  11  10       28.05       33.69      9.92 o 
   3  11  10        1.24        1.24      7.65 o 
   4  11  10       79.18      104.19      9.63 o 
   5  11  10      110.45      105.07      8.17 o 
   6  11  10       22.81       40.76      6.05 o 
   7  11  10       63.11       80.28      5.79 o 
   8  11  10       23.16       48.55     15.15 o 
   9  11  10       84.20      103.55      7.87 o 
  10  11  10        0.36       10.54      7.03 o 
  11  11  10       37.42       69.85      9.92 o 
  12  11  10       10.50       71.09     10.95 o 
  -7  12  10        0.75      -11.57      8.06 o 
  -6  12  10       53.66       80.60     12.81 o 
  -5  12  10       77.79      104.16     13.64 o 
  -4  12  10       53.09       65.10     12.19 o 
  -3  12  10      373.01      341.20     17.57 o 
  -2  12  10        6.53        0.41      7.44 o 
  -1  12  10      134.87      122.55     11.78 o 
   0  12  10        0.97       -1.24      7.85 o 
   1  12  10       75.03       84.94     12.81 o 
   2  12  10       23.22       27.28      9.92 o 
   3  12  10        0.15       -4.55      7.65 o 
   4  12  10       26.27       32.05      7.29 o 
   5  12  10       12.35       16.96      6.57 o 
   6  12  10      313.73      275.61     10.89 o 
   7  12  10       25.03       35.73      7.29 o 
   8  12  10       21.06       21.54      6.13 o 
   9  12  10       31.43       56.83      7.85 o 
  10  12  10       58.37       82.46      8.89 o 
  11  12  10       33.89       64.07      9.51 o 
  12  12  10       61.69      112.01     10.54 o 
  -6  13  10       27.77       37.41     10.54 o 
  -5  13  10        2.46       -2.89      8.47 o 
  -4  13  10       38.42       52.08     11.37 o 
  -3  13  10        1.18        4.55      8.27 o 
  -2  13  10       89.96       98.99     13.23 o 
  -1  13  10        0.04       -0.83      7.23 o 
   0  13  10      196.36      172.77     13.64 o 
   1  13  10      324.82      292.43     16.33 o 
   2  13  10       38.58       36.79     10.33 o 
   3  13  10        1.28       -0.78      5.61 o 
   4  13  10        2.54       -5.43      6.05 o 
   5  13  10       59.78       64.99      8.58 o 
   6  13  10       40.44       45.74      7.73 o 
   7  13  10       25.64       29.48     11.47 o 
   8  13  10      194.32      180.99      9.62 o 
   9  13  10       48.69       60.55     11.16 o 
  -5  14  10      274.13      305.24     17.77 o 
  -4  14  10        5.59       -3.72      8.47 o 
  -3  14  10       70.22      104.57     13.64 o 
  -2  14  10        2.05        7.85      8.27 o 
  -1  14  10        1.85       -7.03      8.27 o 
   0  14  10       73.00       94.86     13.23 o 
   1  14  10       88.65       89.90     13.64 o 
   2  14  10       21.02       15.50      9.09 o 
   3  14  10       37.53       29.64      7.68 o 
   4  14  10        0.28       -7.77      5.91 o 
   5  14  10        8.71        3.05      6.55 o 
   6  14  10        1.80       -1.37      6.41 o 
   7  14  10       26.34       26.13     12.50 o 
   8  14  10       33.31       41.33     11.99 o 
   9  14  10       86.79       86.80     13.23 o 
  -4  15  10        1.60       -6.82      8.89 o 
  -3  15  10        2.53      -14.88      7.44 o 
  -2  15  10        0.03       -4.96      7.65 o 
  -1  15  10       20.51       27.07      9.51 o 
   0  15  10       20.68       26.25      9.92 o 
   1  15  10       29.37       31.00     10.13 o 
   2  15  10       47.01       45.26     11.16 o 
   3  15  10        6.85        7.40      6.84 o 
   4  15  10       33.38       30.38      8.29 o 
   5  15  10       66.89       93.83      9.97 o 
   6  15  10        4.93        6.62      6.40 o 
   7  15  10      203.43      226.72     10.65 o 
   8  15  10       75.24      100.65     14.67 o 
   9  15  10       33.05       55.80     11.99 o 
  10  15  10      144.54      130.61     13.02 o 
  -2  16  10       13.50       23.35      9.92 o 
  -1  16  10        7.44       38.03     10.33 o 
   0  16  10       15.63       32.65      9.92 o 
   1  16  10        6.62       13.02      9.09 o 
   2  16  10        0.24       12.19      8.89 o 
   3  16  10        4.65       -0.95      9.20 o 
   4  16  10       49.07       50.31     10.75 o 
   5  16  10        7.08       12.13      6.72 o 
   6  16  10       16.19       13.64      6.65 o 
   7  16  10       18.91       18.62     11.37 o 
   8  16  10       58.79       48.57     12.81 o 
   9  16  10        1.30       -2.89      9.30 o 
   0  17  10        7.90       27.28      9.71 o 
   1  17  10        0.00        4.75      8.27 o 
   2  17  10        1.96        4.75      8.47 o 
   3  17  10       15.44       22.99      7.22 o 
   4  17  10       59.88       79.70      9.56 o 
   5  17  10       25.33       -0.06     17.46 o 
   6  17  10       40.66       46.11     23.97 o 
   7  17  10        7.28       -5.99      9.51 o 
   8  17  10        3.64       -3.93     10.13 o 
   4  18  10        3.99        0.61     17.26 o 
  -7 -10  11        2.13       11.37      8.89 o 
  -6 -10  11      240.03      291.19     16.53 o 
  -5 -10  11        5.27       -4.34      8.89 o 
  -4 -10  11       15.73       31.62      9.51 o 
   0 -10  11        0.11       21.29      8.47 o 
  -4  -9  11       27.86       58.28     10.75 o 
  -3  -9  11       57.50       89.69     11.57 o 
   0  -9  11        2.52       -1.24      7.44 o 
   1  -9  11        2.56       12.81      8.47 o 
   2  -9  11       95.95       87.21     10.75 o 
  -9  -8  11        2.89       10.13      9.30 o 
  -8  -8  11       26.33       64.27     11.57 o 
  -7  -8  11        9.98       11.78      9.92 o 
  -6  -8  11        7.57       14.47      9.92 o 
  -5  -8  11       17.81       27.90      9.30 o 
  -1  -8  11       19.74       27.49      8.47 o 
   0  -8  11        1.57       -6.41      7.23 o 
   1  -8  11        2.82        3.72      7.65 o 
   2  -8  11       14.85        1.65      7.85 o 
   3  -8  11        7.87        2.69      8.89 o 
 -10  -7  11       16.63       44.02     12.19 o 
  -9  -7  11       60.01      101.27     11.99 o 
  -8  -7  11       13.34       42.16     10.33 o 
  -7  -7  11        3.88        3.93      9.51 o 
  -6  -7  11        3.78        2.89      8.06 o 
  -5  -7  11        5.86       14.05      8.06 o 
  -4  -7  11       77.27      129.58     11.78 o 
  -3  -7  11       47.78       72.13     10.95 o 
  -1  -7  11        1.93      -13.64      6.82 o 
   0  -7  11      282.40      247.58     14.26 o 
   1  -7  11       71.95       91.97     10.54 o 
   2  -7  11       40.42       53.32     10.95 o 
   3  -7  11       18.59       31.41     10.75 o 
   4  -7  11      423.38      488.56     21.91 o 
   5  -7  11       78.66       93.83     13.85 o 
 -11  -6  11       10.28        3.93     10.54 o 
 -10  -6  11        2.18       20.87     10.95 o 
  -9  -6  11       27.58       45.88     10.54 o 
  -8  -6  11       12.11       16.33     10.33 o 
  -7  -6  11       30.36       34.72     10.13 o 
  -6  -6  11        4.48       -3.51      8.06 o 
  -5  -6  11       64.05       71.92     11.57 o 
  -4  -6  11       33.17       31.62      9.09 o 
  -3  -6  11       50.10       70.06     10.54 o 
  -2  -6  11       40.49       59.05      7.24 o 
  -1  -6  11      212.05      208.11     12.61 o 
   0  -6  11       32.94       56.42     10.75 o 
   1  -6  11      321.06      305.86     16.74 o 
   2  -6  11       55.36       90.93     13.02 o 
   3  -6  11       33.17       35.96     10.95 o 
   4  -6  11        5.45      -14.88      8.89 o 
   5  -6  11      160.15      157.89     13.85 o 
   6  -6  11       68.80       76.05     13.85 o 
 -11  -5  11       11.00       18.39     10.13 o 
 -10  -5  11       61.40       62.41     13.43 o 
  -9  -5  11       17.28       19.63     10.13 o 
  -8  -5  11      136.38      126.07     12.61 o 
  -7  -5  11      157.95      169.05     13.23 o 
  -6  -5  11       16.57       16.12      9.30 o 
  -5  -5  11      217.99      210.80     13.85 o 
  -4  -5  11      257.36      258.12     14.67 o 
  -3  -5  11       26.71       41.99      9.75 o 
  -2  -5  11       75.67       91.00      8.61 o 
  -1  -5  11      929.73      861.12     16.87 o 
   1  -5  11      462.42      447.02     18.19 o 
   2  -5  11       48.73       45.05     11.16 o 
   3  -5  11        8.17       13.64      9.51 o 
   4  -5  11       73.54       65.93     11.99 o 
   5  -5  11       28.45       14.47      9.92 o 
   6  -5  11       12.01       15.50      9.92 o 
   7  -5  11       34.15       65.10     13.02 o 
 -12  -4  11        0.00        0.83      9.92 o 
 -11  -4  11        1.50      -10.95      9.09 o 
 -10  -4  11       29.92       35.13     11.16 o 
  -9  -4  11        2.30       15.09      9.30 o 
  -8  -4  11       52.33       58.28     11.78 o 
  -7  -4  11      101.54       99.82     11.57 o 
  -6  -4  11      758.61      710.72     22.94 o 
  -5  -4  11       44.42       56.63     11.78 o 
  -4  -4  11      709.64      696.88     21.70 o 
  -3  -4  11      336.94      297.46      9.78 o 
  -2  -4  11      296.45      263.86     11.47 o 
  -1  -4  11       57.84       69.98     12.81 o 
   0  -4  11        8.60       12.66      5.70 o 
   2  -4  11        5.19      -11.78      7.23 o 
   3  -4  11       27.68        4.13      9.51 o 
   4  -4  11      104.95      107.88     11.99 o 
   5  -4  11      480.65      451.56     20.67 o 
   6  -4  11        3.47        1.86      8.68 o 
   7  -4  11       56.81       69.23     13.43 o 
   8  -4  11      114.38      159.34     14.26 o 
 -12  -3  11      107.30      129.37     13.43 o 
 -11  -3  11       63.20       85.97     14.26 o 
 -10  -3  11       16.02       10.95      9.92 o 
  -9  -3  11        7.21        5.58      9.09 o 
  -8  -3  11       83.28       84.94     13.02 o 
  -7  -3  11      670.79      638.39     22.32 o 
  -6  -3  11      254.02      267.84     15.09 o 
  -5  -3  11      164.14      161.61     12.40 o 
  -4  -3  11      382.31      386.05     16.74 o 
  -3  -3  11      762.46      739.03     19.63 o 
  -2  -3  11     1430.08     1309.58     18.56 o 
  -1  -3  11     1059.37     1025.57     27.07 o 
   0  -3  11      981.65      931.97     17.17 o 
   1  -3  11      406.48      381.53     17.77 o 
   2  -3  11       25.95       41.70      9.09 o 
   4  -3  11       75.01       74.19     13.02 o 
   5  -3  11      134.28      118.42     11.99 o 
   6  -3  11        0.06      -14.67      7.85 o 
   7  -3  11        5.65        3.10      8.47 o 
   8  -3  11      100.15      104.37     12.19 o 
 -12  -2  11        3.20       16.74     10.33 o 
 -11  -2  11       23.11       55.39     11.99 o 
 -10  -2  11       99.43      113.87     15.29 o 
  -9  -2  11        0.21       10.75      9.30 o 
  -8  -2  11        9.02       15.91     10.13 o 
  -7  -2  11      172.34      190.75     13.85 o 
  -6  -2  11       10.22       22.73      8.89 o 
  -5  -2  11        5.04        3.10      7.44 o 
  -4  -2  11       36.05       53.59      7.01 o 
  -3  -2  11      203.82      217.83     12.61 o 
  -2  -2  11      562.85      504.88     17.15 o 
  -1  -2  11       31.37       27.96      6.56 o 
   0  -2  11        4.10       -0.52      6.51 o 
   1  -2  11      204.56      188.38      9.35 o 
   2  -2  11      122.78      110.42      8.06 o 
   3  -2  11     2264.23     2175.23     57.97 o 
   4  -2  11      546.89      496.49     24.39 o 
   9  -2  11      101.59      119.66     10.13 o 
 -12  -1  11       17.07       27.90     10.75 o 
 -11  -1  11       73.97       98.79     14.67 o 
 -10  -1  11       97.31      106.85     11.78 o 
  -9  -1  11       72.69       84.32     12.81 o 
  -8  -1  11      568.42      544.56     21.29 o 
  -7  -1  11      102.46      117.59     11.78 o 
  -6  -1  11       21.24       27.90      9.71 o 
  -5  -1  11       28.70       45.05      9.71 o 
  -4  -1  11     1360.39     1237.35     83.70 o 
  -3  -1  11      689.39      562.96     17.15 o 
  -2  -1  11     1107.65     1016.79     22.73 o 
  -1  -1  11      314.74      285.61     13.64 o 
   0  -1  11       39.92       52.87      7.00 o 
   1  -1  11      249.79      217.57      9.27 o 
   2  -1  11      177.20      180.21      9.35 o 
   3  -1  11      256.87      232.68     10.23 o 
   4  -1  11        4.64        1.95      5.91 o 
   5  -1  11     1233.68     1134.18     37.92 o 
   6  -1  11       21.08       22.58      7.27 o 
   7  -1  11       66.83       94.06      9.59 o 
   8  -1  11        2.07       21.11     11.36 o 
   9  -1  11       18.08       27.72      7.99 o 
  10  -1  11       24.64       62.82     14.17 o 
 -12   0  11       22.72       39.89     11.16 o 
 -11   0  11        0.36        3.72      8.89 o 
 -10   0  11      275.45      281.27     16.74 o 
  -9   0  11       42.34       46.09     11.16 o 
  -8   0  11      692.63      651.41     22.53 o 
  -7   0  11       88.11       93.21     12.19 o 
  -6   0  11      729.13      687.16     21.91 o 
  -5   0  11      352.51      318.93     19.84 o 
  -4   0  11      264.79      238.86     19.22 o 
  -3   0  11      327.16      306.07     13.64 o 
  -2   0  11      246.77      252.75     13.43 o 
  -1   0  11      382.00      360.63     14.88 o 
   0   0  11       23.13       34.10      9.51 o 
   1   0  11       37.23       45.82      7.23 o 
   2   0  11       28.19       35.00      6.91 o 
   3   0  11      893.87      897.89     17.57 o 
   4   0  11      936.08      849.01     17.17 o 
   5   0  11        1.10       -5.11      5.76 o 
   6   0  11       99.01      111.43      9.86 o 
   7   0  11        0.00        5.19      4.49 o 
   8   0  11        8.91        3.60      5.14 o 
   9   0  11       22.32       32.86      9.89 o 
  10   0  11        7.65       16.08      7.80 o 
 -12   1  11        1.30       16.74      9.51 o 
 -11   1  11      129.61      137.64     13.02 o 
 -10   1  11        6.57       17.77      8.89 o 
  -9   1  11     1057.83      987.86     28.11 o 
  -8   1  11      108.30      104.99     11.16 o 
  -7   1  11       99.03       99.61     11.16 o 
  -6   1  11      388.53      391.42     17.36 o 
  -5   1  11      164.03      144.52      7.88 o 
  -4   1  11      983.25      891.13     33.07 o 
  -3   1  11      292.20      298.22     14.05 o 
  -2   1  11      200.27      198.61     12.40 o 
  -1   1  11        0.00       -3.10      7.65 o 
   0   1  11      169.10      158.51     11.78 o 
   1   1  11        9.44       11.57      8.68 o 
   2   1  11       41.94       60.35     10.95 o 
   3   1  11      588.73      574.70     13.73 o 
   4   1  11       46.56       60.23      7.96 o 
   5   1  11      377.58      377.39     12.35 o 
   6   1  11        0.29       -7.10      5.74 o 
   7   1  11      296.34      278.99     11.06 o 
   8   1  11      302.92      309.71     15.27 o 
   9   1  11       72.21       77.75      7.18 o 
  10   1  11        1.65        5.14      9.26 o 
  11   1  11        9.46       19.52      8.60 o 
 -12   2  11      103.28      103.95     11.99 o 
 -11   2  11      493.54      505.30     22.11 o 
 -10   2  11        0.71       17.36      9.09 o 
  -9   2  11       13.59        1.45      8.06 o 
  -8   2  11      415.06      385.43     17.77 o 
  -7   2  11        6.50        6.41      8.06 o 
  -6   2  11      387.10      387.29     17.15 o 
  -5   2  11     1416.67     1313.23     18.39 o 
  -4   2  11       43.30       64.57      7.16 o 
  -3   2  11       23.76       19.43      8.68 o 
  -2   2  11      137.90      135.37     10.75 o 
  -1   2  11       45.27       63.45     10.33 o 
   0   2  11       56.35       64.07     10.54 o 
   1   2  11      157.59      155.62     11.78 o 
   2   2  11      691.73      693.16     20.25 o 
   3   2  11       42.88       66.55     11.37 o 
   4   2  11      280.37      274.66     15.09 o 
   5   2  11     1370.58     1368.24     21.04 o 
   6   2  11      116.65      121.36      6.54 o 
   7   2  11       17.02       23.56      5.10 o 
   8   2  11      215.61      215.62     12.84 o 
   9   2  11        1.64        6.48      4.86 o 
  10   2  11        3.39        1.46      7.60 o 
  11   2  11        0.04       11.64      4.88 o 
 -12   3  11        0.79       -0.83      9.09 o 
 -11   3  11       70.22       97.13     13.23 o 
 -10   3  11      140.25      140.33     13.23 o 
  -9   3  11      257.23      272.18     15.50 o 
  -8   3  11      482.47      456.73     18.81 o 
  -7   3  11       56.18       41.54     10.13 o 
  -6   3  11      314.84      294.67     10.09 o 
  -5   3  11     1233.03     1200.06     37.82 o 
  -4   3  11       71.61       80.12      8.27 o 
  -3   3  11      488.90      459.18     21.29 o 
  -2   3  11        0.04        5.79      7.85 o 
  -1   3  11        8.91       19.01      8.68 o 
   0   3  11        0.43       -4.75      7.44 o 
   1   3  11      203.63      217.41     13.23 o 
   2   3  11       80.59       99.20     12.19 o 
   3   3  11      529.33      502.61     18.19 o 
   4   3  11      289.87      273.62     14.67 o 
   5   3  11      210.12      234.98     14.26 o 
   6   3  11       76.85       83.71     11.26 o 
   7   3  11        0.70        0.26      5.00 o 
   8   3  11       20.75       26.29      5.44 o 
   9   3  11      142.58      137.22      7.05 o 
  10   3  11       51.95       76.13     13.90 o 
  11   3  11        0.85       11.23     15.60 o 
 -11   4  11       86.93      105.61     13.43 o 
 -10   4  11        2.26        3.10      8.47 o 
  -9   4  11        2.19        5.79      7.44 o 
  -8   4  11      592.91      529.89     19.63 o 
  -7   4  11     1194.78     1179.23     28.11 o 
  -6   4  11      354.09      332.41     10.56 o 
  -5   4  11      363.51      369.44     19.74 o 
  -4   4  11       34.74       35.86      5.86 o 
  -3   4  11       38.72       46.45      6.11 o 
  -2   4  11      759.28      704.32     19.63 o 
  -1   4  11      222.29      194.27     12.40 o 
   0   4  11       64.89       86.18     11.37 o 
   1   4  11      214.54      224.65     13.43 o 
   2   4  11       33.26       44.85     10.54 o 
   3   4  11      432.58      415.19     16.95 o 
   4   4  11       12.62       28.93     10.13 o 
   5   4  11       39.93       59.31     11.16 o 
   6   4  11       86.75      101.10      8.82 o 
   7   4  11      137.29      130.62      8.47 o 
   8   4  11        8.21        6.20      5.97 o 
   9   4  11       20.46       11.35      5.93 o 
  10   4  11       50.67       47.95      8.21 o 
  11   4  11        0.17       -0.66      6.72 o 
  12   4  11        0.21       -4.57      8.68 o 
 -11   5  11        9.65       24.80      9.09 o 
 -10   5  11      914.81      912.01     27.49 o 
  -9   5  11       77.90       89.90     10.54 o 
  -8   5  11      231.90      216.79     13.64 o 
  -7   5  11        3.06        9.75      8.16 o 
  -6   5  11        5.83       -0.78      4.67 o 
  -5   5  11      328.78      319.69     10.45 o 
  -4   5  11       48.69       50.35     11.57 o 
  -3   5  11       11.34        9.65      4.62 o 
  -2   5  11       37.75       58.28     10.75 o 
  -1   5  11        0.64       -4.75      7.65 o 
   0   5  11       14.24       16.74      9.09 o 
   1   5  11      175.53      154.38     12.61 o 
   2   5  11      244.90      243.04     13.85 o 
   3   5  11      364.91      360.01     16.33 o 
   4   5  11      300.42      292.22     15.29 o 
   5   5  11      159.85      168.23     13.43 o 
   6   5  11      160.65      177.44     12.50 o 
   7   5  11      261.92      252.46     26.97 o 
   8   5  11        4.31       10.22      8.27 o 
   9   5  11        7.12        0.67      5.58 o 
  10   5  11        2.29        2.48      6.11 o 
  11   5  11      229.44      212.61     18.50 o 
  12   5  11       71.94      104.78     10.95 o 
 -11   6  11       67.04       74.19     11.78 o 
 -10   6  11       26.17       31.21      8.89 o 
  -9   6  11      301.69      326.53     16.33 o 
  -8   6  11        2.33       -8.47      6.82 o 
  -7   6  11       91.79      104.22      6.79 o 
  -6   6  11      204.78      173.55      8.18 o 
  -5   6  11       27.01       28.60      5.66 o 
  -4   6  11      278.84      292.23      9.78 o 
  -3   6  11       28.83       24.13      5.41 o 
  -2   6  11       49.72       65.93     11.16 o 
  -1   6  11      138.76      126.48     11.37 o 
   0   6  11       56.37       74.19     11.57 o 
   1   6  11      144.43      153.35     12.19 o 
   2   6  11      151.96      170.71     13.02 o 
   3   6  11        4.07        8.47      8.47 o 
   4   6  11       18.90       23.56      9.92 o 
   5   6  11       87.07      121.52     14.05 o 
   6   6  11       37.32       59.73      7.64 o 
   7   6  11       71.13       85.32      8.50 o 
   8   6  11       85.32       78.16      7.57 o 
   9   6  11       18.96       29.89      7.96 o 
  10   6  11       62.95       94.37     20.25 o 
  11   6  11      145.04      154.36     30.59 o 
  12   6  11        7.38       35.96      8.89 o 
  -9   7  11      169.59      168.02     12.40 o 
  -8   7  11      267.41      293.05     14.88 o 
  -7   7  11       29.00       42.58      6.12 o 
  -6   7  11      359.11      362.18     11.03 o 
  -5   7  11        8.38       10.20      4.70 o 
  -4   7  11     1686.15     1796.05     68.61 o 
  -3   7  11       77.97       71.00      8.58 o 
  -2   7  11      145.31      147.62      9.51 o 
  -1   7  11      219.56      243.04     14.05 o 
   0   7  11       19.29       35.34      9.71 o 
   1   7  11       43.16       52.91     10.95 o 
   2   7  11       20.52       26.25      9.51 o 
   3   7  11      270.15      261.64     14.67 o 
   4   7  11        0.00       -7.44      8.27 o 
   5   7  11       67.31       94.86     13.02 o 
   6   7  11     1312.39     1374.70     97.65 o 
   7   7  11      285.56      276.46     11.99 o 
   8   7  11       46.00       55.62     10.85 o 
   9   7  11       37.51       60.88      9.61 o 
  10   7  11       85.92       98.70      8.56 o 
  11   7  11       69.70       84.50      9.38 o 
  12   7  11        5.90       26.87      9.71 o 
  -8   8  11      283.06      294.70     15.09 o 
  -7   8  11      192.65      163.47     12.40 o 
  -6   8  11       19.58       35.58      7.23 o 
  -5   8  11      464.46      427.57     11.88 o 
  -4   8  11      315.53      333.08     23.15 o 
  -3   8  11      235.37      228.78      8.84 o 
  -2   8  11      423.34      453.76     23.04 o 
  -1   8  11      116.48      118.83     13.43 o 
   0   8  11     1064.67     1076.31     25.63 o 
   1   8  11       82.30      101.68     12.81 o 
   2   8  11     1001.69      939.71     23.97 o 
   3   8  11      485.04      469.13     18.19 o 
   4   8  11        5.26       -2.48      8.68 o 
   5   8  11       18.35        9.71      9.51 o 
   6   8  11       91.65      100.04      7.60 o 
   7   8  11      108.92      115.78      8.03 o 
   8   8  11       95.02      109.41      9.82 o 
   9   8  11        0.00       -5.04      5.24 o 
  10   8  11       38.04       48.49     16.33 o 
  11   8  11      126.94      120.07     11.37 o 
  12   8  11        2.87        9.30      8.47 o 
  -8   9  11       54.72       81.01     11.16 o 
  -7   9  11       72.42       80.19      9.71 o 
  -6   9  11      476.41      445.57     18.81 o 
  -5   9  11        0.26       -1.45      7.03 o 
  -4   9  11       15.43       22.11      9.09 o 
  -3   9  11       72.97       70.06     11.99 o 
  -2   9  11        7.56       19.13      9.51 o 
  -1   9  11      707.67      673.23     13.16 o 
   0   9  11       26.63       34.93     10.33 o 
   1   9  11        0.73       -1.65      8.06 o 
   2   9  11      122.81      126.89     12.81 o 
   3   9  11      610.60      554.90     19.63 o 
   4   9  11       82.00      118.63     14.05 o 
   5   9  11      746.05      701.84     21.91 o 
   6   9  11      121.48      114.95      7.30 o 
   7   9  11      116.20      134.79     20.98 o 
   8   9  11       58.27       68.13      9.51 o 
   9   9  11       93.53       92.76      7.91 o 
  10   9  11       32.76       25.66     11.37 o 
  11   9  11        4.77       19.43      8.68 o 
  12   9  11       66.18       76.47     12.19 o 
  -8  10  11       66.65       76.47     11.78 o 
  -7  10  11       46.91       73.16     11.78 o 
  -6  10  11        0.06      -12.40      6.20 o 
  -5  10  11      260.39      280.44     15.50 o 
  -4  10  11      826.72      709.69     22.94 o 
  -3  10  11       70.30       80.81     12.40 o 
  -2  10  11      877.93      802.48     23.97 o 
  -1  10  11      842.45      787.39     23.56 o 
   0  10  11       69.66       83.70     12.61 o 
   1  10  11        1.27       -5.37      8.68 o 
   2  10  11      120.60      110.36     11.99 o 
   3  10  11        0.51        5.99      9.51 o 
   4  10  11       53.21       46.50     10.95 o 
   5  10  11      341.31      299.46     15.91 o 
   6  10  11       40.30       28.93     10.75 o 
   7  10  11      122.16      135.66     25.21 o 
   8  10  11      203.34      195.37     33.89 o 
   9  10  11       15.72       14.94     13.95 o 
  10  10  11        0.51        4.55      6.82 o 
  11  10  11        1.31       18.39      8.27 o 
  12  10  11        5.49       24.59      9.09 o 
  -8  11  11       77.71      124.00     11.99 o 
  -7  11  11       85.26      119.25     11.99 o 
  -6  11  11        0.78        1.03      7.23 o 
  -5  11  11       38.69       41.95      9.92 o 
  -4  11  11      241.55      228.57     14.88 o 
  -3  11  11      141.92      126.69     12.19 o 
  -2  11  11      167.47      146.32     12.40 o 
  -1  11  11       24.20       17.57      9.92 o 
   0  11  11       46.04       47.95     11.16 o 
   1  11  11      175.26      196.75     14.05 o 
   2  11  11      376.68      361.04     16.95 o 
   3  11  11       88.93       89.90     12.81 o 
   4  11  11     1398.64     1334.64     30.17 o 
   5  11  11       13.96       10.95      9.30 o 
   6  11  11      233.50      203.15     14.26 o 
   7  11  11        8.95        4.07      5.88 o 
   8  11  11       52.33       77.81     20.77 o 
   9  11  11       24.29       42.97     13.85 o 
  10  11  11        2.65       13.43      7.85 o 
  11  11  11       89.50      113.05     10.95 o 
  12  11  11       50.66      122.14     11.37 o 
  -7  12  11        0.79        7.44      8.68 o 
  -6  12  11      144.28      143.01     13.02 o 
  -5  12  11      139.25      143.43     12.81 o 
  -4  12  11        0.50       -2.27      8.47 o 
  -3  12  11      363.84      364.97     18.39 o 
  -2  12  11      282.41      290.98     16.74 o 
  -1  12  11      233.72      211.63     14.67 o 
   0  12  11      102.07      115.11     14.67 o 
   1  12  11       22.11       22.94      9.51 o 
   2  12  11      122.96      135.99     12.40 o 
   3  12  11        4.93        2.48      7.65 o 
   4  12  11      186.79      174.84     13.43 o 
   5  12  11       71.85       98.58     13.64 o 
   6  12  11       19.72       28.59      7.29 o 
   7  12  11        0.55       -9.54      5.55 o 
   8  12  11       15.13       23.77      6.68 o 
   9  12  11        4.86       24.58     11.16 o 
  10  12  11        2.08       20.87      7.23 o 
  11  12  11        6.23       35.13      8.68 o 
  -6  13  11       62.08       97.34     14.05 o 
  -5  13  11        5.37       -4.34      7.23 o 
  -4  13  11       30.58       35.75     11.37 o 
  -3  13  11        1.84        1.65      8.47 o 
  -2  13  11      109.51      105.40     11.57 o 
  -1  13  11       83.35      109.74     14.26 o 
   0  13  11       40.53       48.77     11.37 o 
   1  13  11       91.86       90.31     10.95 o 
   2  13  11        1.80       -8.27      7.44 o 
   3  13  11       11.69       25.42      9.71 o 
   4  13  11       82.99      100.03     13.64 o 
   5  13  11       28.69       36.15      7.53 o 
   6  13  11        5.43        0.08      5.74 o 
   7  13  11       21.08       18.81      6.72 o 
   8  13  11       55.27       59.53      8.25 o 
  -5  14  11        1.57      -10.95      7.44 o 
  -4  14  11      184.31      179.18     14.26 o 
  -3  14  11      169.36      157.07     13.64 o 
  -2  14  11      128.93      118.63     12.40 o 
  -1  14  11        1.93       -9.30      7.23 o 
   0  14  11        2.04       10.13      9.09 o 
   1  14  11        6.54       17.57      9.09 o 
   2  14  11       49.48       59.31     11.78 o 
   3  14  11        3.81       -1.86      8.68 o 
   4  14  11       76.24       88.87     13.64 o 
   5  14  11        6.39        0.14      6.50 o 
   6  14  11        4.06       -3.14     10.95 o 
   7  14  11       14.87       16.91      6.53 o 
   8  14  11        4.66       -1.55     12.30 o 
   9  14  11        1.25      -14.05      7.03 o 
  -3  15  11       19.87       25.42      9.30 o 
  -2  15  11        0.43        8.68      9.09 o 
  -1  15  11        5.85        6.61      8.89 o 
   0  15  11        1.68       -1.03      8.06 o 
   1  15  11       10.85        6.20      7.85 o 
   2  15  11       11.61        5.58      8.68 o 
   3  15  11       11.05        2.48      8.68 o 
   4  15  11        1.01      -13.64      8.27 o 
   5  15  11       80.25       96.77     16.84 o 
   6  15  11       15.15       14.02     12.19 o 
   7  15  11       79.33       98.97     11.57 o 
   8  15  11        1.31       -6.20      8.68 o 
   9  15  11       80.48       68.20     12.19 o 
  -2  16  11      120.63      133.51     13.02 o 
  -1  16  11       13.28       16.53      9.09 o 
   0  16  11      105.68      103.95     12.19 o 
   1  16  11       36.63       58.69     12.19 o 
   2  16  11       13.05        9.30      8.89 o 
   3  16  11        3.98      -14.47      7.23 o 
   4  16  11        0.74        0.21      8.47 o 
   5  16  11        0.00       -6.93     13.23 o 
   6  16  11       26.17       40.64      9.40 o 
   7  16  11       19.65       15.26     12.09 o 
   8  16  11        1.15      -11.57      9.30 o 
   9  16  11       49.36       63.45     12.19 o 
   0  17  11        0.09        1.86      8.27 o 
   1  17  11       13.32       31.00      9.92 o 
   2  17  11        1.26       23.77      8.68 o 
   3  17  11        9.31       38.03      9.71 o 
   4  17  11        0.09        8.89      7.85 o 
   5  17  11       11.67       10.11      7.05 o 
   6  17  11        5.04        1.27     12.81 o 
   7  17  11       47.22       65.51     14.05 o 
  -4  -9  12       53.07      114.91     10.54 o 
   0  -9  12        0.20       -0.62      8.06 o 
  -8  -8  12        3.33       16.53     10.54 o 
  -7  -8  12        0.46       -3.93      9.71 o 
  -6  -8  12       70.51      118.83     12.61 o 
   0  -8  12       60.60      106.23     10.33 o 
   1  -8  12        0.31       10.95      9.51 o 
   2  -8  12        0.40       -0.62      8.47 o 
  -9  -7  12        0.03       17.77     11.16 o 
  -8  -7  12       17.82       29.76     11.16 o 
  -7  -7  12        1.22        9.92     10.54 o 
  -6  -7  12        2.74       10.54      9.51 o 
  -5  -7  12       11.71       22.73      9.71 o 
  -4  -7  12        4.36       15.29      8.06 o 
  -3  -7  12       12.82       41.75      9.30 o 
   0  -7  12       17.30       22.11      9.30 o 
   1  -7  12        2.51       -1.24      7.44 o 
   2  -7  12        5.90       18.81      9.71 o 
   3  -7  12       28.30       52.91     11.78 o 
   4  -7  12        2.36      -13.85      8.47 o 
 -10  -6  12        6.16       24.39     11.78 o 
  -9  -6  12        0.45       10.33     10.33 o 
  -8  -6  12       13.10      -10.95      8.89 o 
  -7  -6  12       45.12       80.81     12.19 o 
  -6  -6  12       34.04       64.89     10.95 o 
  -5  -6  12       23.17       17.15      9.30 o 
  -4  -6  12       23.77       17.98      9.51 o 
  -3  -6  12       15.69       56.01      9.09 o 
  -2  -6  12       15.76       14.50      6.44 o 
  -1  -6  12       21.57       24.67     14.05 o 
   1  -6  12        1.25      -14.88      7.65 o 
   2  -6  12       97.74      118.42     11.37 o 
   3  -6  12       10.79       11.57      9.71 o 
   4  -6  12       93.40      103.95     15.09 o 
   5  -6  12        0.25        0.21      9.51 o 
 -10  -5  12        2.01        2.27      9.30 o 
  -9  -5  12        2.30       -0.83     10.95 o 
  -8  -5  12        2.39       -8.47      8.27 o 
  -7  -5  12        4.30       -6.41      8.27 o 
  -6  -5  12       15.84       17.36      9.09 o 
  -5  -5  12       51.92       85.35     11.99 o 
  -4  -5  12      135.18      154.17     13.23 o 
  -3  -5  12      279.45      315.78     15.91 o 
  -2  -5  12      133.61      119.88      8.06 o 
  -1  -5  12      127.73      139.84     24.90 o 
   0  -5  12       65.08       82.67     12.40 o 
   2  -5  12      164.78      162.65     13.64 o 
   3  -5  12       52.11       57.66     12.40 o 
   4  -5  12       34.83       54.97     12.40 o 
   5  -5  12       19.99       17.98     10.33 o 
   6  -5  12        2.96        4.55      9.09 o 
 -11  -4  12       17.91       31.00     10.54 o 
 -10  -4  12        0.43       -1.45      9.30 o 
  -9  -4  12        0.32        1.86     10.54 o 
  -8  -4  12        1.78       -0.62      9.09 o 
  -7  -4  12       16.51       15.29      8.89 o 
  -6  -4  12      100.89      109.33     11.37 o 
  -5  -4  12        7.99       25.42      9.30 o 
  -4  -4  12       98.20      117.80     13.85 o 
  -3  -4  12     1550.10     1288.35     27.28 o 
  -2  -4  12       37.24       53.61      7.47 o 
  -1  -4  12     1064.18     1018.47     18.63 o 
   0  -4  12      159.99      135.65      8.59 o 
   1  -4  12       13.66       10.42      6.50 o 
   2  -4  12      240.25      215.50     10.64 o 
   4  -4  12      148.20      135.57     13.02 o 
   5  -4  12      374.70      404.24     20.46 o 
   6  -4  12        1.19      -16.74      8.68 o 
   7  -4  12        0.05       -8.47      9.30 o 
 -11  -3  12       10.78       14.26      9.92 o 
 -10  -3  12      126.40      124.62     13.23 o 
  -9  -3  12       51.03       71.09     13.02 o 
  -8  -3  12        0.90      -11.16      9.51 o 
  -7  -3  12       12.45       15.91      9.30 o 
  -6  -3  12        6.77      -14.05      7.03 o 
  -5  -3  12      124.06      138.47     11.78 o 
  -4  -3  12        7.05        1.24      7.65 o 
  -3  -3  12       15.67       16.12      9.30 o 
  -2  -3  12       68.04       72.54     12.19 o 
  -1  -3  12       94.76       89.70      7.68 o 
   0  -3  12      147.25      121.07      8.03 o 
   1  -3  12      141.03      129.64      8.98 o 
   2  -3  12      142.43      142.73      8.67 o 
   3  -3  12       64.17       66.63      8.65 o 
   4  -3  12        0.56        3.52      6.94 o 
   8  -3  12        9.63       24.15     15.60 o 
 -11  -2  12      156.48      128.55     13.43 o 
 -10  -2  12        9.04       31.00     10.33 o 
  -9  -2  12       22.71       23.97     10.54 o 
  -8  -2  12       49.95       39.06     10.95 o 
  -7  -2  12       60.60       73.16     11.78 o 
  -6  -2  12       40.97       53.11     10.75 o 
  -5  -2  12      389.70      370.14     17.15 o 
  -4  -2  12      417.63      399.07     17.36 o 
  -3  -2  12      929.36      833.48     21.70 o 
  -2  -2  12       97.47      101.06     12.40 o 
  -1  -2  12        0.27      -11.16      7.65 o 
   0  -2  12      304.09      278.38     10.52 o 
   1  -2  12       19.60       11.57      6.47 o 
   2  -2  12      249.57      273.14     11.24 o 
   3  -2  12      298.59      274.03     11.24 o 
   4  -2  12        0.61        3.24      6.26 o 
   5  -2  12      251.88      264.72     12.19 o 
   6  -2  12       51.60       60.18      9.06 o 
   7  -2  12       97.86      128.82     10.23 o 
   8  -2  12       70.09      106.29     19.84 o 
 -11  -1  12       60.58       73.57     12.81 o 
 -10  -1  12       18.54       24.59     10.13 o 
  -9  -1  12        0.00       -4.13      8.27 o 
  -8  -1  12       41.59       52.91     11.57 o 
  -7  -1  12        0.89        3.51      8.47 o 
  -6  -1  12      510.62      486.90     19.84 o 
  -5  -1  12       40.57       39.89      9.51 o 
  -4  -1  12        1.94       -2.10      5.09 o 
  -3  -1  12      472.78      480.50     17.57 o 
  -2  -1  12       28.97       53.11     10.75 o 
  -1  -1  12      135.79      122.97     11.78 o 
   0  -1  12       12.65        5.58      8.68 o 
   1  -1  12      359.90      352.34     11.76 o 
   2  -1  12      116.13      122.95      8.31 o 
   3  -1  12       12.35       10.33      7.01 o 
   4  -1  12      219.25      231.01     10.73 o 
   5  -1  12       44.10       61.33      8.86 o 
   6  -1  12      290.12      266.09     12.02 o 
   7  -1  12       34.86       39.29     12.61 o 
   8  -1  12       18.17       31.23      7.68 o 
   9  -1  12      150.25      149.36     10.54 o 
 -11   0  12       12.68       28.31     11.37 o 
 -10   0  12        4.87       -7.65      7.85 o 
  -9   0  12       38.91       51.67     11.16 o 
  -8   0  12       37.73       40.92     10.54 o 
  -7   0  12       61.62       34.93     10.54 o 
  -6   0  12      359.32      385.84     17.57 o 
  -5   0  12      935.44      866.55     24.39 o 
  -4   0  12      163.32      142.77      8.18 o 
  -3   0  12        4.79        4.34      8.68 o 
  -2   0  12     2290.54     2106.75     32.86 o 
  -1   0  12      302.75      265.36     14.88 o 
   0   0  12     1171.63     1081.27     25.21 o 
   1   0  12       14.14        8.27      8.68 o 
   2   0  12      863.54      810.76     16.66 o 
   3   0  12        4.37      -10.78      5.85 o 
   4   0  12      132.39      124.63      8.90 o 
   5   0  12        9.54        2.90      6.91 o 
   6   0  12      176.66      160.43     10.44 o 
   7   0  12        0.53      -11.30      5.65 o 
   8   0  12       30.29       35.73     10.33 o 
   9   0  12        0.07        9.84      5.32 o 
  10   0  12      134.91      139.09     10.13 o 
 -11   1  12        0.33        4.34      9.51 o 
 -10   1  12       15.36       42.37     11.16 o 
  -9   1  12       35.80       46.91     11.37 o 
  -8   1  12      347.23      338.52     17.57 o 
  -7   1  12        0.00        0.00      7.44 o 
  -6   1  12        9.57       18.60      9.30 o 
  -5   1  12        0.02       -2.19      5.11 o 
  -4   1  12      108.08      109.11      7.59 o 
  -3   1  12      269.56      252.96     13.85 o 
  -2   1  12     1288.88     1184.81     25.42 o 
  -1   1  12      843.42      777.89     21.29 o 
   0   1  12       10.17        4.13      8.27 o 
   1   1  12      638.34      554.07     19.22 o 
   2   1  12       71.98       96.51     13.02 o 
   3   1  12      226.96      222.99     14.47 o 
   4   1  12      994.69      895.84     17.90 o
[truncated: 100,803 more chars]
